# Supplementary material for: Meta-Analysis of the Effect of Overexpression of Dehydration-Responsive Element Binding Family Genes on Temperature Stress Tolerance and Related Responses
Source: Front Plant Sci. 2018 May 29;9:713. doi: 10.3389/fpls.2018.00713 (PMC5986953; doi:10.3389/fpls.2018.00713)
Supplement: DATA SHEET S1 — Supporting information 1. [file Data_Sheet_1.XLSX]

## Sheet: studies
		MODERATORS
		Transformation				Donator of genes		Receptor of genes			Treatment					Experimental conditions	plant condition		(leaf) electrolyte leakage (EL) EL=(C1/C2)*100						proline ug/g FW						malondialdehyde (MDA)						Activity of SOD						soluble sugar content						photochemical efficiency (Fv/Fm)The photochemica lefficiency of PSII(Fv/Fm)
Study No.	Publication	Gene member	Accession No. gene ID	numbers of gene	Promoters	species	type	Receptor species	Receptor type	Whether receptor is same with the gene donator	Low Temperature (℃ )	Stress severity	acclimated or not	acclimated detials	Time	Treatment Media	generation	seedings age before treatment(d)	Mean trans	n trans	Mean non-trans	n non-trans	ln R (leaf) electrolyte leakage	variance (leaf) electrolyte leakage	Mean trans	n trans	Mean non-trans	n non-trans	ln R proline ug/g FW	variance proline ug/g FW	Mean trans	n trans	Mean non-trans	n non-trans	ln R malondialdehyde (MDA)	variance malondialdehyde (MDA)	Mean trans	n trans	Mean non-trans	n non-trans	ln R Activity of SOD	variance Activity of SOD	Mean trans	n trans	Mean non-trans	n non-trans	ln R soluble sugar content	variance soluble sugar content	Mean trans
1	Lili Zhuang.et.al. 2015.	PpCBF3	KP258182	1	CaMV 35S	Poa pratensis	monocot	Arabidopsis thaliana	dicot	no	-20	severe freezing	yes	acclimated at 4°C for 3 d	3 h	soild	T2	7 d	34.9811	12	64.3396	12	-0.609366	0.166667																									0.686066
2	Lili Zhuang.et.al. 2015.	PpCBF3	KP258182	1	CaMV 35S	Poa pratensis	monocot	Arabidopsis thaliana	dicot	no	23	non-stressed			3 h	soil	T2	7 d	22.6038	12	25.4717	12	-0.119451	0.166667																									0.666825
13	Linghui Wang.et.al. 2015	JcCBF2	KJ670148	1	CaMV 35S	Jatropha curcas	dicot	Arabidopsis thaliana	dicot	no	-2	freezing			0 h	soil	T2	20 d	23.7751	1	20.8835	1	0.129679	2							7.51445	1	7.28324	1	0.031252	2	315.867	1	321.771	1	-0.0185189	2
14	Linghui Wang.et.al. 2015	JcCBF2	KJ670148	1	CaMV 35S	Jatropha curcas	dicot	Arabidopsis thaliana	dicot	no	-2	freezing			12 h	soil	T2	20 d	41.1245	1	62.9719	1	-0.426085	2							10.5202	1	16.763	1	-0.465877	2	767.528	1	422.14	1	0.597838	2
15	Linghui Wang.et.al. 2015	JcCBF2	KJ670148	1	CaMV 35S	Jatropha curcas	dicot	Arabidopsis thaliana	dicot	no	-2	freezing			48 h	soil	T2	20 d	60.0803	1	81.2851	1	-0.302281	2							8.43941	1	20.3468	1	-0.880011	2	758.672	1	366.052	1	0.728794	2
35	Zhengwu Fang.et.al. 2015.	FeDREB1	JN600617	1	CaMV 35S	Fagopyrum esculentum	dicot	Arabidopsis thaliana	dicot	no	-6	freezing			0 h	soil	T3	21 d	9.90567	3	10.283	3	-0.0373844	0.666667	177.566	3	91.2888	3	0.665314	0.666667													8.34155	3	3.25123	3	0.942215	0.666667
36	Zhengwu Fang.et.al. 2015.	FeDREB1	JN600617	1	CaMV 35S	Fagopyrum esculentum	dicot	Arabidopsis thaliana	dicot	no	-6	freezing			30 h	soil	T3	21 d	18.3333	3	37.4528	3	-0.714361	0.666667	357.637	3	167.542	3	0.758284	0.666667													17.3728	3	7.68473	3	0.815669	0.666667
39	Mi Young Byun.et.al. 2015.	DaCBF7	KM588101	1	Ubi	Deschampsia antarctica	monocot	Oryza sativa	monocot	no	4	chilling			8 d	soil
40	Mi Young Byun.et.al. 2015.	DaCBF7	KM588101	1	Ubi	Deschampsia antarctica	monocot	Oryza sativa	monocot	no	4	chilling			0 d	soil			6.77083	3	10.4167	3	-0.430786	0.666667
41	Mi Young Byun.et.al. 2015.	DaCBF7	KM588101	1	Ubi	Deschampsia antarctica	monocot	Oryza sativa	monocot	no	4	chilling			3 d	soil			8.59375	3	14.0625	3	-0.492476	0.666667
42	Mi Young Byun.et.al. 2015.	DaCBF7	KM588101	1	Ubi	Deschampsia antarctica	monocot	Oryza sativa	monocot	no	4	chilling			5 d	soil			11.5885	3	30.9896	3	-0.983634	0.666667
43	Mi Young Byun.et.al. 2015.	DaCBF7	KM588101	1	Ubi	Deschampsia antarctica	monocot	Oryza sativa	monocot	no	4	chilling			8 d	soil			19.2709	3	47.6563	3	-0.905421	0.666667
44	Mingqi Zhou. 2014	CbCBF	AY391121	1	CaMV 35S	Capsella bursa	dicot	Nicotiana tabacum	dicot	no	26	non-stressed				soil	T1	56 d	12.5893	9	14.4643	9	-0.138838	0.222222
45	Mingqi Zhou. 2014	CbCBF	AY391121	1	CaMV 35S	Capsella bursa	dicot	Nicotiana tabacum	dicot	no	4	chilling			24 h	soil	T1	56 d	31.2053	9	47.6786	9	-0.423893	0.222222
46	Mingqi Zhou. 2014	CbCBF	AY391121	1	CaMV 35S	Capsella bursa	dicot	Nicotiana tabacum	dicot	no	0	chilling			1 h	soil	T1	56 d	35.2232	9	50.3571	9	-0.357435	0.222222
47	Mingqi Zhou. 2014	CbCBF	AY391121	1	CaMV 35S	Capsella bursa	dicot	Nicotiana tabacum	dicot	no	-4	freezing	yes	acclimation 12 °C for 3 days	4 h	soil	T1	14 d
48	Mingqi Zhou. 2014	CbCBF	AY391121	1	CaMV 35S	Capsella bursa	dicot	Nicotiana tabacum	dicot	no	-4	freezing	no	without acclimation	4 h	soil	T1	14 d
50	Mingqi Zhou. 2014	CbCBF	AY391121	1	CaMV 35S	Capsella bursa	dicot	Nicotiana tabacum	dicot	no	26	non-stressed			24 h	soil	T1	14 d	14.5562	9	15.6213	9	-0.0706183	0.222222
51	Mingqi Zhou. 2014	CbCBF	AY391121	1	CaMV 35S	Capsella bursa	dicot	Nicotiana tabacum	dicot	no	26	non-stressed			24 h	soil	T1	14 d	15.2663	9	15.9763	9	-0.0454586	0.222222
52	Mingqi Zhou. 2014	CbCBF	AY391121	1	CaMV 35S	Capsella bursa	dicot	Nicotiana tabacum	dicot	no	4	chilling			24 h	soil	T1	14 d	25.2701	9	44.3787	9	-0.563138	0.222222
53	Mingqi Zhou. 2014	CbCBF	AY391121	1	CaMV 35S	Capsella bursa	dicot	Nicotiana tabacum	dicot	no	4	chilling			24 h	soil	T1	14 d	30.5325	9	50.7692	9	-0.508498	0.222222
54	Mingqi Zhou. 2014	CbCBF	AY391121	1	CaMV 35S	Capsella bursa	dicot	Nicotiana tabacum	dicot	no	-4	freezing	yes	12 °C for 3 days	1 h	soil	T1	14 d
55	Mingqi Zhou. 2014	CbCBF	AY391121	1	CaMV 35S	Capsella bursa	dicot	Nicotiana tabacum	dicot	no	-4	freezing	yes	12 °C for 3 days	1 h	soil	T1	14 d
68	Zoran Jeknic.et.al. 2014	HvCBF2A	AY785841	1	CaMV 35S	Hordeum vulgare	monocot	Hordeum vulgare	monocot	yes	-3	freezing			24 h	medium	T4
69	Zoran Jeknic.et.al. 2014	HvCBF2A	AY785841	1	CaMV 35S	Hordeum vulgare	monocot	Hordeum vulgare	monocot	yes	-3	freezing	yes	cold-acclimated 3℃ 1 day		soil	T4
70	Zoran Jeknic.et.al. 2014	HvCBF2A	AY785841	1	CaMV 35S	Hordeum vulgare	monocot	Hordeum vulgare	monocot	yes	-3	freezing	yes	cold-acclimated 3℃ 2 day		soil	T4
71	Zoran Jeknic.et.al. 2014	HvCBF2A	AY785841	1	CaMV 35S	Hordeum vulgare	monocot	Hordeum vulgare	monocot	yes	-3	freezing	yes	cold-acclimated 3℃ 4 day		soil	T4
72	Zoran Jeknic.et.al. 2014	HvCBF2A	AY785841	1	CaMV 35S	Hordeum vulgare	monocot	Hordeum vulgare	monocot	yes	-3	freezing	yes	cold-acclimated 3℃ 7 day		soil	T4
73	Zoran Jeknic.et.al. 2014	HvCBF2A	AY785841	1	CaMV 35S	Hordeum vulgare	monocot	Hordeum vulgare	monocot	yes	-6	freezing	yes	cold-acclimated 3℃ 1 weeks		soil	T4
74	Zoran Jeknic.et.al. 2014	HvCBF2A	AY785841	1	CaMV 35S	Hordeum vulgare	monocot	Hordeum vulgare	monocot	yes	-6	freezing	yes	cold-acclimated 3℃ 2 weeks		soil	T4
75	Zoran Jeknic.et.al. 2014	HvCBF2A	AY785841	1	CaMV 35S	Hordeum vulgare	monocot	Hordeum vulgare	monocot	yes	-6	freezing	yes	cold-acclimated 3℃ 4 weeks		soil	T4
83	Zoran Jeknic.et.al. 2014	ShCBF1	GU129699	1	CaMV 35S	Solanum habrochaites	dicot	Arabidopsis thaliana	dicot	no	-7	freezing			8 h	soil	T3	30 d
100	Jae Yong Ryu.et.al. 2014	BdCBF1		1	CaMV 35S	Brachypodium distachyon	monocot	Brachypodium distachyon	monocot	yes	none	non-stressed			3 h	soil		42 d	6.25	5	8.75	5	-0.336472	0.4
101	Jae Yong Ryu.et.al. 2014	BdCBF1		1	CaMV 35S	Brachypodium distachyon	monocot	Brachypodium distachyon	monocot	yes	-6	freezing			3 h	soil		42 d	16.25	5	91.875	5	-1.73234	0.4
102	Jae Yong Ryu.et.al. 2014	BdCBF1		1	CaMV 35S	Brachypodium distachyon	monocot	Brachypodium distachyon	monocot	yes	none	non-stressed			24 h	liquild		14 d							0.0502463	5	0.00197044	5	3.23868	0.4
104	Jae Yong Ryu.et.al. 2014	BdCBF1		1	CaMV 35S	Brachypodium distachyon	monocot	Brachypodium distachyon	monocot	yes	4	chilling			24 h	liquild		14 d							0.153695	5	0.00591133	5	3.2581	0.4
122	Shen, Chen. 2014	CbICE53+CbCBF+CbRCI35		3	CaMV 35S	Capsella bursa	dicot	Nicotiana tabacum	dicot	no	28	non-stressed				soil		10 d	10.3503	1	15.0234	1	-0.372596	2
123	Shen, Chen. 2014	CbICE53+CbCBF+CbRCI35		3	CaMV 35S	Capsella bursa	dicot	Nicotiana tabacum	dicot	no	4	chilling			12 h	soil		10 d	12.6646	1	14.927	1	-0.164362	2
124	Shen, Chen. 2014	CbICE53+CbCBF+CbRCI35		3	CaMV 35S	Capsella bursa	dicot	Nicotiana tabacum	dicot	no	-4	freezing			1 h	soil		10 d	18.3515	1	58.795	1	-1.16434	2
146	Ya-Guang Ke.et.al. 2014	OsDREB6		1	CaMV 35S	Oryza sativa	monocot	Oryza sativa	monocot	yes	4	chilling			5 d	liquid		28 d
147	Ya-Guang Ke.et.al. 2014	OsDREB6		1	CaMV 35S	Oryza sativa	monocot	Oryza sativa	monocot	yes	none	non-stressed			3 d	liquid		28 d							0.815287	5	1.01911	5	-0.223145	0.4	0.935484	5	1.01613	5	-0.0826925	0.4							0.976466	5	1.01735	5	-0.0410166	0.4
195	Y. XUE.et.al. 2014	MdCBF1	DQ074478	1	CaMV 35S	Malus domestica	dicot	Arabidopsis thaliana	dicot	no	22	non-stressed			1 h	soil		21 d	7.19298	3	7.19298	3	0	0.666667	0.278261	3	0.26087	3	0.0645373	0.666667
196	Y. XUE.et.al. 2014	MdCBF1	DQ074478	1	CaMV 35S	Malus domestica	dicot	Arabidopsis thaliana	dicot	no	-20	severe freezing			1 h	soil		21 d	10.9649	3	14.0351	3	-0.246862	0.666667	0.417391	3	0.304348	3	0.315852	0.666667
204	Zhou, Jing. 2013	JaCBF1		1	CaMV 35S	Jacaranda acutifolia	dicot	Arabidopsis thaliana	dicot	no	normal	non-stressed			24 h	soil	T2	25 d							1.1018	1	0.982036	1	0.115073	2	0.97619	1	0.5	1	0.669049	2
205	Zhou, Jing. 2013	JaCBF1		1	CaMV 35S	Jacaranda acutifolia	dicot	Arabidopsis thaliana	dicot	no	-8	freezing			24 h	soil	T2	25 d							1.98802	1	4.09581	1	-0.722825	2	1.78571	1	3.71429	1	-0.732371	2
206	Liu, XiaoYing. 2013	BpDREB1(EF219470)	EF219470	1	CaMV 35S	Brassica rapa pekinensis	dicot	Arabidopsis thaliana	dicot	no	4	chilling			7 d	soil	T1	21 d							15.0891	1	6.65347	1	0.818834	2													45.3642	1	24.8344	1	0.602493	2
207	Liu, XiaoYing. 2013	BpDREB1(EF219470)	EF219470	1	CaMV 35S	Brassica rapa pekinensis	dicot	Arabidopsis thaliana	dicot	no	4	chilling			0 d	soil	T1	21 d							4.09901	1	2.13861	1	0.650589	2													22.351	1	18.0464	1	0.213925	2
208	Lijiang Gu.et.al. 2013	AmCBF1		1	CaMV 35S	Ammopiptanthus mongolicus	dicot	Nicotiana tabacum	dicot	no	normal	non-stressed			24 h	soil			37.1705	18	39.0698	18	-0.0498344	0.111111	256.489	18	192.366	18	0.287686	0.111111	15.1915	18	15.8298	18	-0.0411582	0.111111							1377.05	18	836.066	18	0.498991	0.111111
209	Lijiang Gu.et.al. 2013	AmCBF1		1	CaMV 35S	Ammopiptanthus mongolicus	dicot	Nicotiana tabacum	dicot	no	4	chilling			24 h	soil			44.2248	18	55.0775	18	-0.219456	0.111111	458.015	18	334.351	18	0.314711	0.111111	20.0426	18	23.7447	18	-0.169499	0.111111							2028.69	18	1217.21	18	0.510829	0.111111
235	Jitao Li .et.al. 2013	VaCBF4	KC524504	1	CaMV 35S	Vitis amurensis	monocot	Arabidopsis thaliana	dicot	no	-4	freezing			8 h	medium	T4	10 d	9.88825	1	49.39	1	-1.6084	2
236	Alexandra Soltész .et.al. 2013	TaCBF14	EU076382	1	Ubi	Triticum aestivum	monocot	Hordeum vulgare	monocot	no	-11	severe freezing			7 d	soil	T3	42 d
237	Alexandra Soltész .et.al. 2013	TaCBF15	EU076383	1	Ubi	Triticum aestivum	monocot	Hordeum vulgare	monocot	no	-11	severe freezing			7 d	soil	T3	42 d
282	Rachael J.Oakenfull .et.al. 2013	vCBF		1	CaMV 35S	Vaccinium uliginosum	dicot	Arabidopsis thaliana	dicot	no	normal	non-stressed			24 h	soil	T2	35 d																															0.813759
283	Rachael J.Oakenfull .et.al. 2013	vCBF		1	CaMV 35S	Vaccinium uliginosum	dicot	Arabidopsis thaliana	dicot	no	-7	freezing			24 h	soil	T2	35 d																															-0.0771813
284	Rachael J.Oakenfull .et.al. 2013	vCBF		1	CaMV 35S	Vaccinium vitis-idaea	dicot	Arabidopsis thaliana	dicot	no	normal	non-stressed			24 h	soil	T2	35 d																															0.812081
285	Rachael J.Oakenfull .et.al. 2013	vCBF		1	CaMV 35S	Vaccinium vitis-idaea	dicot	Arabidopsis thaliana	dicot	no	-7	freezing			24 h	soil	T2	35 d																															-0.0838925
286	Rachael J.Oakenfull .et.al. 2013	vCBF		1	CaMV 35S	Vaccinium myrtillus	dicot	Arabidopsis thaliana	dicot	no	normal	non-stressed			24 h	soil	T2	35 d																															0.81208
287	Rachael J.Oakenfull .et.al. 2013	vCBF		1	CaMV 35S	Vaccinium myrtillus	dicot	Arabidopsis thaliana	dicot	no	-7	freezing			24 h	soil	T2	35 d																															0.704698
325	Nataliya Kovalchuk.et.al. 2013	TaDREB3	DQ353853	1	OsWRKY71	Triticum aestivumLinn	monocot	Hordeum vulgare	monocot	no	none	non-stressed				soil	T1
326	Nataliya Kovalchuk.et.al. 2013	TaDREB3	DQ353853	1	TdCor39Td	Triticum aestivumLinn	monocot	Hordeum vulgare	monocot	no	none	non-stressed				soil	T1
327	Nataliya Kovalchuk.et.al. 2013	TaDREB3	DQ353853	1	OsWRKY71	Triticum aestivumLinn	monocot	Hordeum vulgare	monocot	no	-6	freezing			10 h	soil	T2	21 d
328	Nataliya Kovalchuk.et.al. 2013	TaDREB3	DQ353853	1	TdCor39Td	Triticum aestivumLinn	monocot	Hordeum vulgare	monocot	no	-6	freezing			10 h	soil	T2	21 d
329	Chang Dong.et.al. 2013	VaCBF1	HM231154	1	CaMV 35S	Vitis amurensis	monocot	Nicotiana tabacum	dicot	no	-4	freezing			6 h	medium		30 d							242.667	3	132	3	0.608887	0.666667	1.44984	3	3.26214	3	-0.81093	0.666667
330	Chang Dong.et.al. 2013	VaCBF1	HM231154	1	CaMV 35S	Vitis amurensis	monocot	Nicotiana tabacum	dicot	no	normal	non-stressed			2 h	medium																					45.2381	1	21.1823	1	0.758774	2
331	Chang Dong.et.al. 2013	VaCBF1	HM231154	1	CaMV 35S	Vitis amurensis	monocot	Nicotiana tabacum	dicot	no	4	chilling			2 h	medium																					74.9589	1	54.6798	1	0.315446	2
435	Navarro, Marie. 2011.	EguCBF1a	DQ241820	1	CaMV 35S	Eucalyptus gunnii	dicot	Eucalyptus gunnii	dicot	yes	-7.5	freezing				soil
436	Navarro, Marie. 2011.	EguCBF1a	DQ241820	1	CaMV 35S	Eucalyptus gunnii	dicot	Eucalyptus gunnii	dicot	yes	-8	freezing				soil
437	Navarro, Marie. 2011.	EguCBF1b	DQ241821	1	CaMV 35S	Eucalyptus gunnii	dicot	Eucalyptus gunnii	dicot	yes	-7.5	freezing				soil
438	Navarro, Marie. 2011.	EguCBF1b	DQ241821	1	CaMV 35S	Eucalyptus gunnii	dicot	Eucalyptus gunnii	dicot	yes	-8	freezing				soil
439	Zhang, Y. J. 2011.	CBF1(Accession no. AY667247)	AY667247	1	CaMV 35S	Arabidopsis thaliana	dicot	Lycopersicon esculentum	dicot	no	10	low			0 d		T1	7 d													0.397683	5	0.718147	5	-0.591019	0.4	275.385	5	206.154	5	0.289547	0.4
440	Zhang, Y. J. 2011.	CBF1(Accession no. AY667247)	AY667247	1	CaMV 35S	Arabidopsis thaliana	dicot	Lycopersicon esculentum	dicot	no	10	low			1 d		T1	7 d													0.795367	5	1.08108	5	-0.306912	0.4	300.769	5	238.462	5	0.232133	0.4
441	Zhang, Y. J. 2011.	CBF1(Accession no. AY667247)	AY667247	1	CaMV 35S	Arabidopsis thaliana	dicot	Lycopersicon esculentum	dicot	no	10	low			2 d		T1	7 d													0.934363	5	1.37452	5	-0.385995	0.4	283.077	5	192.308	5	0.386621	0.4
442	Zhang, Y. J. 2011.	CBF1(Accession no. AY667247)	AY667247	1	CaMV 35S	Arabidopsis thaliana	dicot	Lycopersicon esculentum	dicot	no	10	low			3 d		T1	7 d													1.41698	5	2	5	-0.344616	0.4	290.769	5	183.077	5	0.462624	0.4
443	Zhang, Y. J. 2011.	CBF1(Accession no. AY667247)	AY667247	1	CaMV 35S	Arabidopsis thaliana	dicot	Lycopersicon esculentum	dicot	no	10	low			4 d		T1	7 d													1.51351	5	2.14672	5	-0.349506	0.4	250	5	123.077	5	0.708651	0.4
444	Zhang, Y. J. 2011.	CBF1(Accession no. AY667247)	AY667247	1	CaMV 35S	Arabidopsis thaliana	dicot	Lycopersicon esculentum	dicot	no	10	low			5 d		T1	7 d													1.57143	5	2.19305	5	-0.333307	0.4
447	Yang, Sha. 2011.	CfCBF3	HM748942	1	CaMV 35S	Capsicum frutescens	dicot	Nicotiana tabacum	dicot	no	0	chilling			0 h				22.4528	3	23.6604	3	-0.0523874	0.666667	123.874	3	115.83	3	0.0671386	0.666667													7.18298	3	6.28085	3	0.134209	0.666667	8.38914
448	Yang, Sha. 2011.	CfCBF3	HM748942	1	CaMV 35S	Capsicum frutescens	dicot	Nicotiana tabacum	dicot	no	0	chilling			12 h				27.2076	3	33.1698	3	-0.198145	0.666667	252.574	3	222.008	3	0.128991	0.666667													13.8553	3	12.2043	3	0.126879	0.666667	7.71946
449	Xu, Miaoyun. 2011.	ZmCBF3	AY964718	1	Ubiquitin	Zea mays	monocot	Oryza sativa	monocot	no	normal	non-stressed				soil	T3	21 d													0.00909091	3	0.0118182	3	-0.262366	0.666667
452	Xu, Miaoyun. 2011.	ZmCBF3	AY964718	1	Ubiquitin	Zea mays	monocot	Oryza sativa	monocot	no	4	chilling			24 h	soil	T3	21 d	0.41763	1	0.654348	1	-0.449044	2							0.0139394	3	0.0590909	3	-1.44436	0.666667
462	Morran, Sarah. 2011.	TaDREB2	DQ353852	1	Ubi	Triticum aestivum	monocot	Hordeum vulgare	monocot	no	-6	freezing			12 h	soil	T1
463	Morran, Sarah. 2011.	TaDREB3	DQ353853	1	Ubi	Triticum aestivum	monocot	Hordeum vulgare	monocot	no	-6	freezing			12 h	soil	T1
464	Morran, Sarah. 2011.	TaDREB2	DQ353852	1	Rab17	Triticum aestivum	monocot	Hordeum vulgare	monocot	no	-6	freezing			12 h	soil	T1
465	Morran, Sarah. 2011.	TaDREB3	DQ353853	1	Rab17	Triticum aestivum	monocot	Hordeum vulgare	monocot	no	-6	freezing			12 h	soil	T1
477	Li, Xue. 2011.	AtDREB1A/CBF3		1	CaMV 35S	Arabidopsis thaliana	dicot	Lolium perenne	monocot	no	-6	freezing			24 h	soil
503	Guo, HuiMing. 2011.	GbCBF1	EU840991	1	CaMV 35S	Gossypium spp	dicot	Nicotiana tabacum	dicot	no	0	chilling			2 h	soil	T1		6.12766	1	10.3404	1	-0.523246	2
504	Guo, HuiMing. 2011.	GbCBF1	EU840991	1	CaMV 35S	Gossypium spp	dicot	Nicotiana tabacum	dicot	no	-2	freezing			2 h	soil	T1		8.80851	1	14.5532	1	-0.502093	2
505	Guo, HuiMing. 2011.	GbCBF1	EU840991	1	CaMV 35S	Gossypium spp	dicot	Nicotiana tabacum	dicot	no	-4	freezing			2 h	soil	T1		10.7234	1	18.383	1	-0.538998	2
506	Guo, HuiMing. 2011.	GbCBF1	EU840991	1	CaMV 35S	Gossypium spp	dicot	Nicotiana tabacum	dicot	no	-6	freezing			2 h	soil	T1		12.2553	1	23.3617	1	-0.645139	2
507	Guo, HuiMing. 2011.	GbCBF1	EU840991	1	CaMV 35S	Gossypium spp	dicot	Nicotiana tabacum	dicot	no	-8	freezing			2 h	soil	T1		60.5106	1	63.9574	1	-0.0553987	2
508	Guo, HuiMing. 2011.	GbCBF1	EU840991	1	CaMV 35S	Gossypium spp	dicot	Nicotiana tabacum	dicot	no	-10	freezing			2 h	soil	T1		63.1915	1	70.8511	1	-0.114411	2
509	Guo, HuiMing. 2011.	GbCBF1	EU840991	1	NOS	Gossypium spp	dicot	Nicotiana tabacum	dicot	no	0	chilling			2 h	soil	T1		6.51064	1	10.3404	1	-0.462621	2
510	Guo, HuiMing. 2011.	GbCBF1	EU840991	1	NOS	Gossypium spp	dicot	Nicotiana tabacum	dicot	no	-2	freezing			2 h	soil	T1		9.95745	1	14.5532	1	-0.37949	2
511	Guo, HuiMing. 2011.	GbCBF1	EU840991	1	NOS	Gossypium spp	dicot	Nicotiana tabacum	dicot	no	-4	freezing			2 h	soil	T1		16.8511	1	18.383	1	-0.0870104	2
512	Guo, HuiMing. 2011.	GbCBF1	EU840991	1	NOS	Gossypium spp	dicot	Nicotiana tabacum	dicot	no	-6	freezing			2 h	soil	T1		20.2979	1	23.3617	1	-0.14058	2
513	Guo, HuiMing. 2011.	GbCBF1	EU840991	1	NOS	Gossypium spp	dicot	Nicotiana tabacum	dicot	no	-8	freezing			2 h	soil	T1		60.1277	1	63.9574	1	-0.0617466	2
514	Guo, HuiMing. 2011.	GbCBF1	EU840991	1	NOS	Gossypium spp	dicot	Nicotiana tabacum	dicot	no	-10	freezing			2 h	soil	T1		67.4043	1	70.8511	1	-0.0498717	2
515	Guo, HuiMing. 2011.	GbCBF1	EU840991	1	CaMV 35S	Gossypium spp	dicot	Nicotiana tabacum	dicot	no	normal	non-stressed				soil	T1								55.2885	1	1.92308	1	3.35864	2													2.76613	1	2.65323	1	0.0416715	2
516	Guo, HuiMing. 2011.	GbCBF1	EU840991	1	CaMV 35S	Gossypium spp	dicot	Nicotiana tabacum	dicot	no	4	chilling				soil	T1								91.8269	1	25.4808	1	1.28198	2													6.04032	1	3.55645	1	0.529694	2
517	Guo, HuiMing. 2011.	GbCBF1	EU840991	1	NOS	Gossypium spp	dicot	Nicotiana tabacum	dicot	no	normal	non-stressed				soil	T1								45.1923	1	1.92308	1	3.157	2													8.52419	1	2.65323	1	1.16713	2
518	Guo, HuiMing. 2011.	GbCBF1	EU840991	1	NOS	Gossypium spp	dicot	Nicotiana tabacum	dicot	no	4	chilling				soil	T1								84.1346	1	25.4808	1	1.19449	2													10.2177	1	3.55645	1	1.05536	2
556	Jia-Sen Yang. 2010.	CBF1	AY667247	1	CaMV 35S	Arabidopsis thaliana	dicot	Nicotiana tabacum	dicot	no	4	chilling			0 h	soil	T1	7 d																			1.45957	5	1.37021	5	0.0631779	0.4
557	Jia-Sen Yang. 2010.	CBF1	AY667247	1	CaMV 35S	Arabidopsis thaliana	dicot	Nicotiana tabacum	dicot	no	4	chilling			4 h	soil	T1	7 d																			1.2	5	0.851064	5	0.34359	0.4
558	Jia-Sen Yang. 2010.	CBF1	AY667247	1	CaMV 35S	Arabidopsis thaliana	dicot	Nicotiana tabacum	dicot	no	4	chilling			8 h	soil	T1	7 d																			1.02128	5	0.434043	5	0.855664	0.4
559	Jia-Sen Yang. 2010.	CBF1	AY667247	1	CaMV 35S	Arabidopsis thaliana	dicot	Nicotiana tabacum	dicot	no	4	chilling			Pre-stress	soil	T1	7 d													4.39149	5	4.85106	5	-0.0995287	0.4
560	Jia-Sen Yang. 2010.	CBF1	AY667247	1	CaMV 35S	Arabidopsis thaliana	dicot	Nicotiana tabacum	dicot	no	4	chilling			Post-stress	soil	T1	7 d													6.10213	5	10.6723	5	-0.559014	0.4
566	Jia-Sen Yang. 2010.	CBF1	AY667247	1	CaMV 35S	Arabidopsis thaliana	dicot	Nicotiana tabacum	dicot	no	4	chilling			0 h	soil	T1	7 d																															0.827523
567	Jia-Sen Yang. 2010.	CBF1	AY667247	1	CaMV 35S	Arabidopsis thaliana	dicot	Nicotiana tabacum	dicot	no	4	chilling			3 h	soil	T1	7 d																															0.806728
568	Jia-Sen Yang. 2010.	CBF1	AY667247	1	CaMV 35S	Arabidopsis thaliana	dicot	Nicotiana tabacum	dicot	no	4	chilling			6 h	soil	T1	7 d																															0.759072
569	Jia-Sen Yang. 2010.	CBF1	AY667247	1	CaMV 35S	Arabidopsis thaliana	dicot	Nicotiana tabacum	dicot	no	4	chilling			9 h	soil	T1	7 d																															0.73578
570	Jia-Sen Yang. 2010.	CBF1	AY667247	1	CaMV 35S	Arabidopsis thaliana	dicot	Nicotiana tabacum	dicot	no	4	chilling			12 h	soil	T1	7 d																															0.721101
580	Wang, Xuemin. Jie Dong. 2010.	CkDBF (DREB)		1	CaMV 35S	Caragana korshinskii	dicot	Nicotiana tabacum	dicot	no	4	chilling				medium	T2
599	Wang, Xuemin. 2010.	GoDREB	FJ223566	1	CaMV 35S	Galegae orientalis	dicot	Nicotiana tabacum	dicot	no	2	chilling			2 d	medium	T2	35 d
633	Polashock, James J. 2010.	BB-CBF	FJ222601	1	CaMV 35S	Vaccinium corymbosum	dicot	Arabidopsis thaliana	dicot	no	-3	freezing	no	non-acclimated		soil	S3	21 d	16.9117	3	23.1618	3	-0.314496	0.666667
634	Polashock, James J. 2010.	BB-CBF	FJ222601	1	CaMV 35S	Vaccinium corymbosum	dicot	Arabidopsis thaliana	dicot	no	-3.5	freezing	no	non-acclimated		soil	S3	21 d	20.2206	3	33.4559	3	-0.503526	0.666667
635	Polashock, James J. 2010.	BB-CBF	FJ222601	1	CaMV 35S	Vaccinium corymbosum	dicot	Arabidopsis thaliana	dicot	no	-4	freezing	no	non-acclimated		soil	S3	21 d	27.9397	3	48.5294	3	-0.552123	0.666667
636	Polashock, James J. 2010.	BB-CBF	FJ222601	1	CaMV 35S	Vaccinium corymbosum	dicot	Arabidopsis thaliana	dicot	no	-4.5	freezing	no	non-acclimated		soil	S3	21 d	50.5515	3	65.8088	3	-0.263761	0.666667
637	Polashock, James J. 2010.	BB-CBF	FJ222601	1	CaMV 35S	Vaccinium corymbosum	dicot	Arabidopsis thaliana	dicot	no	-5	freezing	no	non-acclimated		soil	S3	21 d	57.1691	3	78.6765	3	-0.319331	0.666667
638	Polashock, James J. 2010.	BB-CBF	FJ222601	1	CaMV 35S	Vaccinium corymbosum	dicot	Arabidopsis thaliana	dicot	no	-4	freezing	yes	cold-acclimated 3± 1℃ and 50 mmol m–2 s–1 light intensity for 6 d.		soil	S3	21 d	18.9091	3	11.6364	3	0.485505	0.666667
639	Polashock, James J. 2010.	BB-CBF	FJ222601	1	CaMV 35S	Vaccinium corymbosum	dicot	Arabidopsis thaliana	dicot	no	-5	freezing	yes	cold-acclimated		soil	S3	21 d	28	3	15.2727	3	0.606138	0.666667
640	Polashock, James J. 2010.	BB-CBF	FJ222601	1	CaMV 35S	Vaccinium corymbosum	dicot	Arabidopsis thaliana	dicot	no	-6	freezing	yes	cold-acclimated		soil	S3	21 d	43.4545	3	20	3	0.775983	0.666667
641	Polashock, James J. 2010.	BB-CBF	FJ222601	1	CaMV 35S	Vaccinium corymbosum	dicot	Arabidopsis thaliana	dicot	no	-7	freezing	yes	cold-acclimated		soil	S3	21 d	65.6364	3	42.1818	3	0.442142	0.666667
642	Polashock, James J. 2010.	BB-CBF	FJ222601	1	CaMV 35S	Vaccinium corymbosum	dicot	Arabidopsis thaliana	dicot	no	-8	freezing	yes	cold-acclimated		soil	S3	21 d	81.6364	3	65.8182	3	0.215379	0.666667
666	Lee, Sun-ji. 2010.	DREB2C		1	CaMV 35S	Arabidopsis thaliana	dicot	Nicotiana benthamiana	dicot	no	-6	freezing			24 h	medium		9 d
667	Lee, Sun-ji. 2010.	DREB2C		1	CaMV 35S	Arabidopsis thaliana	dicot	Nicotiana benthamiana	dicot	no	43	heat			1 h	medium		9 d
668	Lee, Sun-ji. 2010.	DREB2C		1	CaMV 35S	Arabidopsis thaliana	dicot	Nicotiana benthamiana	dicot	no	44	heat			1 h	medium		9 d
669	Lee, Sun-ji. 2010.	DREB2C		1	CaMV 35S	Arabidopsis thaliana	dicot	Nicotiana benthamiana	dicot	no	45	heat			1 h	medium		9 d
752	Tong, Zheng. 2009.	DgDREB1A	FJ605120	1		Dendranthema. Grandiflorum	dicot	Arabidopsis thaliana	dicot	no	-5	freezing			24 h	soil	T2	23 d
753	Tong, Zheng. 2009.	DgDREB1A	FJ605120	1		Dendranthema. Grandiflorum	dicot	Arabidopsis thaliana	dicot	no	-6	freezing			24 h	soil	T2	23 d
754	Tong, Zheng. 2009.	DgDREB1A	FJ605120	1		Dendranthema. Grandiflorum	dicot	Arabidopsis thaliana	dicot	no	-8	freezing			24 h	soil	T2	23 d
755	Tong, Zheng. 2009.	DgDREB1B	FJ605123	1		Dendranthema. Grandiflorum	dicot	Arabidopsis thaliana	dicot	no	-5	freezing			24 h	soil	T2	23 d
756	Tong, Zheng. 2009.	DgDREB1B	FJ605123	1		Dendranthema. Grandiflorum	dicot	Arabidopsis thaliana	dicot	no	-6	freezing			24 h	soil	T2	23 d
757	Tong, Zheng. 2009.	DgDREB1B	FJ605123	1		Dendranthema. Grandiflorum	dicot	Arabidopsis thaliana	dicot	no	-8	freezing			24 h	soil	T2	23 d
766	Tong, Zheng. 2009.	DgDREB1A		1		chrysanthemum (D. grandiflorum)	dicot	Arabidopsis thaliana	dicot	no	none	non-stressed				soil	T2	8 d
767	Tong, Zheng. 2009.	DgDREB1B		1		chrysanthemum (D. grandiflorum)	dicot	Arabidopsis thaliana	dicot	no	none	non-stressed				soil	T2	8 d
768	Tong, Zheng. 2009.	DgDREB1A		1		chrysanthemum (D. grandiflorum)	dicot	Arabidopsis thaliana	dicot	no	none	non-stressed				soil	T2	8 d
769	Tong, Zheng. 2009.	DgDREB1B		1		chrysanthemum (D. grandiflorum)	dicot	Arabidopsis thaliana	dicot	no	none	non-stressed				soil	T2	8 d
770	Jin, Wanmei. 2009.	AtDREB1b		1	CaMV 35S	Arabidopsis thaliana	dicot	Vitis vinifera	monocot	no	-1	freezing				medium			12.3377	3	17.9654	3	-0.375788	0.666667
771	Jin, Wanmei. 2009.	AtDREB1b		1	CaMV 35S	Arabidopsis thaliana	dicot	Vitis vinifera	monocot	no	-2	freezing				medium			13.3117	3	19.9134	3	-0.40275	0.666667
772	Jin, Wanmei. 2009.	AtDREB1b		1	CaMV 35S	Arabidopsis thaliana	dicot	Vitis vinifera	monocot	no	-3	freezing				medium			14.394	3	24.8918	3	-0.54773	0.666667
773	Jin, Wanmei. 2009.	AtDREB1b		1	CaMV 35S	Arabidopsis thaliana	dicot	Vitis vinifera	monocot	no	-4	freezing				medium			16.342	3	31.8182	3	-0.6663	0.666667
774	Jin, Wanmei. 2009.	AtDREB1b		1	CaMV 35S	Arabidopsis thaliana	dicot	Vitis vinifera	monocot	no	-5	freezing				medium			20.3463	3	47.8355	3	-0.854869	0.666667
775	Jin, Wanmei. 2009.	AtDREB1b		1	CaMV 35S	Arabidopsis thaliana	dicot	Vitis vinifera	monocot	no	-6	freezing				medium			27.3809	3	64.7186	3	-0.860201	0.666667
776	Jin, Wanmei. 2009.	AtDREB1b		1	CaMV 35S	Arabidopsis thaliana	dicot	Vitis vinifera	monocot	no	-9	freezing				medium			62.4459	3	87.8788	3	-0.341658	0.666667
777	Jin, Wanmei. 2009.	AtDREB1b		1	CaMV 35S	Arabidopsis thaliana	dicot	Vitis vinifera	monocot	no	-12	severe freezing				medium			78.8961	3	90.9091	3	-0.141728	0.666667
778	Jin, Wanmei. 2009.	AtDREB1b		1	CaMV 35S	Arabidopsis thaliana	dicot	Vitis vinifera	monocot	no	-15	severe freezing				medium			87.4459	3	94.8052	3	-0.0808045	0.666667
798	Huang, Jin-Guang. 2009.	GhDREB1	AY920495	1	CaMV 35S	Gossypium hirsutum	dicot	Arabidopsis thaliana	dicot	no	-2	freezing	no	without cold acclimation (4 °C, 7 d)	6 h	soil		70 d	8.3682	3	9.62343	3	-0.139762	0.666667
799	Huang, Jin-Guang. 2009.	GhDREB1	AY920495	1	CaMV 35S	Gossypium hirsutum	dicot	Arabidopsis thaliana	dicot	no	-4	freezing	no	without cold acclimation (4 °C, 7 d)	6 h	soil		70 d	10.4603	3	34.728	3	-1.19996	0.666667
800	Huang, Jin-Guang. 2009.	GhDREB1	AY920495	1	CaMV 35S	Gossypium hirsutum	dicot	Arabidopsis thaliana	dicot	no	-6	freezing	no	without cold acclimation (4 °C, 7 d)	6 h	soil		70 d	20.5021	3	74.477	3	-1.28996	0.666667
801	Huang, Jin-Guang. 2009.	GhDREB1	AY920495	1	CaMV 35S	Gossypium hirsutum	dicot	Arabidopsis thaliana	dicot	no	-8	freezing	no	without cold acclimation (4 °C, 7 d)	6 h	soil		70 d	25.523	3	85.3556	3	-1.20725	0.666667
802	Huang, Jin-Guang. 2009.	GhDREB1	AY920495	1	CaMV 35S	Gossypium hirsutum	dicot	Arabidopsis thaliana	dicot	no	-10	freezing	no	without cold acclimation (4 °C, 7 d)	6 h	soil		70 d	52.3013	3	94.5607	3	-0.592221	0.666667
803	Huang, Jin-Guang. 2009.	GhDREB1	AY920495	1	CaMV 35S	Gossypium hirsutum	dicot	Arabidopsis thaliana	dicot	no	-2	freezing	yes	with cold acclimation (4 °C, 7 d)	6 h	soil		70 d	8.3682	3	9.20502	3	-0.0953102	0.666667
804	Huang, Jin-Guang. 2009.	GhDREB1	AY920495	1	CaMV 35S	Gossypium hirsutum	dicot	Arabidopsis thaliana	dicot	no	-4	freezing	yes	with cold acclimation (4 °C, 7 d)	6 h	soil		70 d	10.0418	3	20.0837	3	-0.693152	0.666667
805	Huang, Jin-Guang. 2009.	GhDREB1	AY920495	1	CaMV 35S	Gossypium hirsutum	dicot	Arabidopsis thaliana	dicot	no	-6	freezing	yes	with cold acclimation (4 °C, 7 d)	6 h	soil		70 d	17.1548	3	54.8117	3	-1.16163	0.666667
806	Huang, Jin-Guang. 2009.	GhDREB1	AY920495	1	CaMV 35S	Gossypium hirsutum	dicot	Arabidopsis thaliana	dicot	no	-8	freezing	yes	with cold acclimation (4 °C, 7 d)	6 h	soil		70 d	20.0837	3	74.477	3	-1.31058	0.666667
807	Huang, Jin-Guang. 2009.	GhDREB1	AY920495	1	CaMV 35S	Gossypium hirsutum	dicot	Arabidopsis thaliana	dicot	no	-10	freezing	yes	with cold acclimation (4 °C, 7 d)	6 h	soil		70 d	30.1225	3	89.9582	3	-1.09407	0.666667
816	Huang, Jin-Guang. 2009.	GhDREB1	AY920495	1	CaMV 35S	Gossypium hirsutum	dicot	Arabidopsis thaliana	dicot	no	control	non-stressed			6 h	soil		14 d							461.538	1	86.5385	1	1.67397	2
817	Huang, Jin-Guang. 2009.	GhDREB1	AY920495	1	CaMV 35S	Gossypium hirsutum	dicot	Arabidopsis thaliana	dicot	no	4	chilling			6 h	soil		14 d							1019.23	1	432.692	1	0.856777	2
841	Gao, Shi-Qing. 2009.	GhDREB	AF509502	1	rd29A	Gossypium hirsutum	dicot	Triticum aestivum	monocot	no	-6	freezing			3 d	soil	T1	60 d
845	Chen, Ming. 2009.	GmDREB3		1	CaMV 35S	Glycine max	dicot	Arabidopsis thaliana	dicot	no	none	non-stressed				medium	T1
846	Chen, Ming. 2009.	GmDREB3		1	CaMV 35S	Glycine max	dicot	Arabidopsis thaliana	dicot	no	none	non-stressed				soil	T1
847	Chen, Ming. 2009.	GmDREB3		1	rd29A	Glycine max	dicot	Arabidopsis thaliana	dicot	no	none	non-stressed				medium	T1
848	Chen, Ming. 2009.	GmDREB3		1	rd29A	Glycine max	dicot	Arabidopsis thaliana	dicot	no	none	non-stressed				soil	T1
861	Takumi, Shigeo. 2008.	Wcbf2		1	CaMV 35S	Triticum aestivum	monocot	Nicotiana tabacum	dicot	no	-15	severe freezing	no	non-acclimated	1 h	medium		14 d
862	Takumi, Shigeo. 2008.	Wcbf2		1	CaMV 35S	Triticum aestivum	monocot	Nicotiana tabacum	dicot	no	-15	severe freezing	no	non-acclimated	2 h	medium		14 d
863	Takumi, Shigeo. 2008.	Wcor15		1	CaMV 35S	Triticum aestivum	monocot	Nicotiana tabacum	dicot	no	-15	severe freezing	no	non-acclimated	1 h	medium		14 d
864	Takumi, Shigeo. 2008.	Wcor15		1	CaMV 35S	Triticum aestivum	monocot	Nicotiana tabacum	dicot	no	-15	severe freezing	no	non-acclimated	2 h	medium		14 d
881	Pino, Maria-Teresa. 2008.	AtCBF1	NM_118681	1	CaMV 35S	Arabidopsis thaliana	dicot	Solanum tuberosum	dicot	no	25	non-stressed			14 d										2.86667	3	2.4	3	0.177681	0.666667
882	Pino, Maria-Teresa. 2008.	AtCBF1	NM_118681	1	CaMV 35S	Arabidopsis thaliana	dicot	Solanum tuberosum	dicot	no	2	chilling			14 d										3.1	3	2.8	3	0.101783	0.666667
883	Pino, Maria-Teresa. 2008.	AtCBF1	NM_118681	1	CaMV 35S	Arabidopsis thaliana	dicot	Solanum commersonii	dicot	no	25	non-stressed			14 d										2.1	3	1.2	3	0.559616	0.666667																			0.855
884	Pino, Maria-Teresa. 2008.	AtCBF1	NM_118681	1	CaMV 35S	Arabidopsis thaliana	dicot	Solanum commersonii	dicot	no	2	chilling			14 d										3.16667	3	1.9	3	0.510826	0.666667																			0.788667
891	Gutha, Linga Reddy. 2008.	OsDREB1B	AY166833	1	CaMV 35S	Oryza sativa	monocot	Nicotiana tabacum	dicot	no	none	non-stressed
904	Gutha, Linga Reddy. 2008.	OsDREB1B	AY166833	1	CaMV 35S	Oryza sativa	monocot	Nicotiana tabacum	dicot	no	-5	freezing			48 h	soil	T2	5 d
912	Achard, Patrick. 2008.	CBF1	NM_118681	1	CaMV 35S	Arabidopsis thaliana	dicot	Arabidopsis thaliana	dicot	yes	none	non-stressed				soil		28 d
914	Achard, Patrick. 2008.	CBF1-ox gai-t6 rga-24		3	CaMV 35S	Arabidopsis thaliana	dicot	Arabidopsis thaliana	dicot	yes	none	non-stressed				soil		28 d
942	Achard, Patrick. 2008.	CBF1	NM_118681	1	CaMV 35S	Arabidopsis thaliana	dicot	Arabidopsis thaliana	dicot	yes	-10	freezing	no	non-acclimated	24 h
943	Achard, Patrick. 2008.	CBF1-ox gai-t6 rga-24		3	CaMV 35S	Arabidopsis thaliana	dicot	Arabidopsis thaliana	dicot	yes	-10	freezing	no	non-acclimated	24 h
946	Achard, Patrick. 2008.	CBF1	NM_118681	1	CaMV 35S	Arabidopsis thaliana	dicot	Arabidopsis thaliana	dicot	yes	-10	freezing	yes	cold-acclimated (4℃, 3 d)	24 h
947	Achard, Patrick. 2008.	CBF1-ox gai-t6 rga-24		3	CaMV 35S	Arabidopsis thaliana	dicot	Arabidopsis thaliana	dicot	yes	-10	freezing	yes	cold-acclimated (4℃, 3 d)	24 h
964	Zhou, Ning. 2007.	Ta-CBF Accession no. EU159411	EU159411	1	CaMV 35S	Thlaspi arvense	dicot	Arabidopsis thaliana	dicot	no	-2	freezing	no	non-acclimation			T3		23.4402	1	14.344	1	0.491123	2
965	Zhou, Ning. 2007.	Ta-CBF Accession no. EU159411	EU159411	1	CaMV 35S	Thlaspi arvense	dicot	Arabidopsis thaliana	dicot	no	-3	freezing	no	non-acclimation			T3		27.9883	1	47.2303	1	-0.523247	2
966	Zhou, Ning. 2007.	Ta-CBF Accession no. EU159411	EU159411	1	CaMV 35S	Thlaspi arvense	dicot	Arabidopsis thaliana	dicot	no	-4	freezing	no	non-acclimation			T3		22.3907	1	62.2741	1	-1.0229	2
967	Zhou, Ning. 2007.	Ta-CBF Accession no. EU159411	EU159411	1	CaMV 35S	Thlaspi arvense	dicot	Arabidopsis thaliana	dicot	no	-5	freezing	no	non-acclimation			T3		29.9125	1	88.1633	1	-1.08091	2
968	Zhou, Ning. 2007.	Ta-CBF Accession no. EU159411	EU159411	1	CaMV 35S	Thlaspi arvense	dicot	Arabidopsis thaliana	dicot	no	-6	freezing	no	non-acclimation			T3		39.7084	1	99.7085	1	-0.920687	2
969	Zhou, Ning. 2007.	Ta-CBF Accession no. EU159411	EU159411	1	CaMV 35S	Thlaspi arvense	dicot	Arabidopsis thaliana	dicot	no	-8	freezing	no	non-acclimation			T3		52.6531	1	100.408	1	-0.645518	2
970	Zhou, Ning. 2007.	Ta-CBF Accession no. EU159411	EU159411	1	CaMV 35S	Thlaspi arvense	dicot	Arabidopsis thaliana	dicot	no	-10	freezing	no	non-acclimation			T3		75.3936	1	101.458	1	-0.296923	2
971	Zhou, Ning. 2007.	Ta-CBF Accession no. EU159411	EU159411	1	CaMV 35S	Thlaspi arvense	dicot	Arabidopsis thaliana	dicot	no	-12	severe freezing	no	non-acclimation			T3		93.761	1	102.157	1	-0.0857624	2
972	Zhou, Ning. 2007.	Ta-CBF Accession no. EU159411	EU159411	1	CaMV 35S	Thlaspi arvense	dicot	Arabidopsis thaliana	dicot	no	-2	freezing	yes	cold-acclimation			T3		31.137	1	19.242	1	0.481301	2
973	Zhou, Ning. 2007.	Ta-CBF Accession no. EU159411	EU159411	1	CaMV 35S	Thlaspi arvense	dicot	Arabidopsis thaliana	dicot	no	-3	freezing	yes	cold-acclimation			T3		27.6385	1	18.1924	1	0.418206	2
974	Zhou, Ning. 2007.	Ta-CBF Accession no. EU159411	EU159411	1	CaMV 35S	Thlaspi arvense	dicot	Arabidopsis thaliana	dicot	no	-4	freezing	yes	cold-acclimation			T3		33.2361	1	21.691	1	0.426741	2
975	Zhou, Ning. 2007.	Ta-CBF Accession no. EU159411	EU159411	1	CaMV 35S	Thlaspi arvense	dicot	Arabidopsis thaliana	dicot	no	-5	freezing	yes	cold-acclimation			T3		29.5627	1	22.0408	1	0.293618	2
976	Zhou, Ning. 2007.	Ta-CBF Accession no. EU159411	EU159411	1	CaMV 35S	Thlaspi arvense	dicot	Arabidopsis thaliana	dicot	no	-6	freezing	yes	cold-acclimation			T3		26.0641	1	22.0408	1	0.167666	2
977	Zhou, Ning. 2007.	Ta-CBF Accession no. EU159411	EU159411	1	CaMV 35S	Thlaspi arvense	dicot	Arabidopsis thaliana	dicot	no	-8	freezing	yes	cold-acclimation			T3		36.9096	1	26.9388	1	0.314905	2
978	Zhou, Ning. 2007.	Ta-CBF Accession no. EU159411	EU159411	1	CaMV 35S	Thlaspi arvense	dicot	Arabidopsis thaliana	dicot	no	-10	freezing	yes	cold-acclimation			T3		61.0496	1	50.379	1	0.192111	2
979	Zhou, Ning. 2007.	Ta-CBF Accession no. EU159411	EU159411	1	CaMV 35S	Thlaspi arvense	dicot	Arabidopsis thaliana	dicot	no	-12	severe freezing	yes	cold-acclimation			T3		92.7114	1	95.8601	1	-0.0333984	2
1007	Oh, Se-Jun. 2007.	HvCBF4	AF298230	1	Ubi	Hordeum vulgare	monocot	Oryza sativa	monocot	no	4	chilling			1 d	soil	T4	14 d
1008	Oh, Se-Jun. 2007.	CBF3/DREB1A	AAD15977	1	Ubi	Arabidopsis thaliana	monocot	Oryza sativa	monocot	no	4	chilling			1 d	soil	T4	14 d
1013	Oh, Se-Jun. 2007.	HvCBF4	AF298230	1	Ubi	Hordeum vulgare	monocot	Oryza sativa	monocot	no	4	chilling			6 h	soil	T4	14 d																															0.581967
1014	Oh, Se-Jun. 2007.	CBF3/DREB1A	AAD15977	1	Ubi	Arabidopsis thaliana	monocot	Oryza sativa	monocot	no	4	chilling			6 h	soil	T4	14 d																															0.51694
1015	Oh, Se-Jun. 2007.	HvCBF4	AF298230	1	Ubi	Hordeum vulgare	monocot	Oryza sativa	monocot	no	normal	non-stressed				soil	T4	14 d																															0.79918
1016	Oh, Se-Jun. 2007.	CBF3/DREB1A	AAD15977	1	Ubi	Arabidopsis thaliana	monocot	Oryza sativa	monocot	no	normal	non-stressed				soil	T4	14 d																															0.790164
1050	Xiong, Yanwen. 2006.	LpCBF3	AY960831	1	CaMV 35S	Lolium perenne	monocot	Arabidopsis thaliana	dicot	no	-6	freezing	no	non-cold-treated		soil	T2	42 d	65.0443	5	87.1681	5	-0.292771	0.4
1051	Xiong, Yanwen. 2006.	LpCBF3	AY960831	1	CaMV 35S	Lolium perenne	monocot	Arabidopsis thaliana	dicot	no	-6	freezing	yes	cold-treated at 4°C for 10 days		soil	T2	42 d	36.7257	5	40.708	5	-0.102949	0.4
1052	Wei, Shanjun. 2006.	CBF1	AAC49662	1	Ubi	Arabidopsis thaliana	dicot	Nicotiana tabacum	dicot	no	normal	non-stressed				soil
1053	Wei, Shanjun. 2006.	CBF1	AAC49662	1	Ubi	Arabidopsis thaliana	dicot	Nicotiana tabacum	dicot	no	25	non-stressed				soil									26.1468	1	13.7615	1	0.641852	2	3.07339	1	3.21101	1	-0.0438027	2							1.68605	1	1.27907	1	0.276252	2	0.826229
1054	Wei, Shanjun. 2006.	CBF1	AAC49662	1	Ubi	Arabidopsis thaliana	dicot	Nicotiana tabacum	dicot	no	12	low			2 d	soil									72.9358	1	22.0183	1	1.19771	2	3.50917	1	4.26606	1	-0.19531	2							4.36042	1	3.13953	1	0.328495	2	0.802186
1055	Wei, Shanjun. 2006.	CBF1	AAC49662	1	Ubi	Arabidopsis thaliana	dicot	Nicotiana tabacum	dicot	no	4	chilling			1 d	soil									103.211	1	30.2752	1	1.22645	2	5.36698	1	5.50459	1	-0.0253179	2							8.89535	1	4.53488	1	0.67373	2	0.778142
1056	Wei, Shanjun. 2006.	CBF1	AAC49662	1	Ubi	Arabidopsis thaliana	dicot	Nicotiana tabacum	dicot	no	4	chilling			3 d	soil									151.376	1	41.2844	1	1.29928	2	5.87156	1	6.23853	1	-0.0606242	2							11.5698	1	8.02326	1	0.366052	2	0.738798
1057	Wei, Shanjun. 2006.	CBF1	AAC49662	1	Ubi	Arabidopsis thaliana	dicot	Nicotiana tabacum	dicot	no	4	chilling			5 d	soil									233.945	1	60.055	1	1.35982	2	5.87156	1	7.52294	1	-0.247837	2							15.9884	1	11.7442	1	0.308501	2	0.696368
1060	Ito, Y. 2006.	OsDREB1A	AF300970	1	CaMV 35S	Oryza sativa	monocot	Oryza sativa	monocot	yes	2	chilling			93 h	soil		17 d
1063	Ito, Y. 2006.	OsDREB1B	AF300972	1	CaMV 35S	Oryza sativa	monocot	Oryza sativa	monocot	yes	2	chilling			93 h	soil		17 d
1066	Ito, Y. 2006.	DREB1A	AAD15977	1	CaMV 35S	Arabidopsis thaliana	dicot	Oryza sativa	monocot	no	2	chilling			93 h	soil		17 d
1069	Ito, Y. 2006.	DREB1B		1	CaMV 35S	Arabidopsis thaliana	dicot	Oryza sativa	monocot	no	2	chilling			93 h	soil		17 d
1072	Ito, Y. 2006.	DREB1C		1	CaMV 35S	Arabidopsis thaliana	dicot	Oryza sativa	monocot	no	2	chilling			93 h	soil		17 d
1077	Ito, Y. 2006.	OsDREB1A	AF300970	1	CaMV 35S	Oryza sativa	monocot	Oryza sativa	monocot	yes	28	non-stressed			17 d	soil		17 d							0.458755	1	0.102662	1	1.49707	2
1078	Ito, Y. 2006.	DREB1A	AAD15977	1	CaMV 35S	Arabidopsis thaliana	dicot	Oryza sativa	monocot	no	28	non-stressed			17 d	soil		17 d							1.01065	1	0.102662	1	2.2869	2
1079	Ito, Y. 2006.	OsDREB1A	AF300970	1	CaMV 35S	Oryza sativa	monocot	Oryza sativa	monocot	yes	28	non-stressed			17 d	soil		17 d							0.239815	1	0.0842593	1	1.04597	2
1080	Ito, Y. 2006.	OsDREB1A	AF300970	1	CaMV 35S	Oryza sativa	monocot	Oryza sativa	monocot	yes	2	chilling			93 h	soil		17 d							1.11806	1	0.881481	1	0.237742	2
1087	Benedict, C. 2006.	AtCBF1		1	CaMV 35S	Arabidopsis thaliana	dicot	hybrid aspen(Populus)	dicot	no	0 weeks growth on soil	non-stressed			0	soil
1088	Benedict, C. 2006.	AtCBF1		1	CaMV 35S	Arabidopsis thaliana	dicot	hybrid aspen(Populus)	dicot	no	1 weeks growth on soil	non-stressed			7 d	soil
1089	Benedict, C. 2006.	AtCBF1		1	CaMV 35S	Arabidopsis thaliana	dicot	hybrid aspen(Populus)	dicot	no	2 weeks growth on soil	non-stressed			14 d	soil
1090	Benedict, C. 2006.	AtCBF1		1	CaMV 35S	Arabidopsis thaliana	dicot	hybrid aspen(Populus)	dicot	no	3 weeks growth on soil	non-stressed			21 d	soil
1091	Benedict, C. 2006.	AtCBF1		1	CaMV 35S	Arabidopsis thaliana	dicot	hybrid aspen(Populus)	dicot	no	4 weeks growth on soil	non-stressed			28 d	soil
1092	Benedict, C. 2006.	AtCBF1		1	CaMV 35S	Arabidopsis thaliana	dicot	hybrid aspen(Populus)	dicot	no	5 weeks growth on soil	non-stressed			35 d	soil
1093	Benedict, C. 2006.	AtCBF1		1	CaMV 35S	Arabidopsis thaliana	dicot	hybrid aspen(Populus)	dicot	no	6 weeks growth on soil	non-stressed			42 d	soil
1094	Savitch, L. V. 2005	BNCBF17	AF499034	1	CaMV 35S	Brassica napus	dicot	Brassica napus	dicot	yes	0	chilling	no	No acclimation					3.37553	3	3.37553	3	0	0.666667
1095	Savitch, L. V. 2005	BNCBF17	AF499034	1	CaMV 35S	Brassica napus	dicot	Brassica napus	dicot	yes	-2	freezing	no	No acclimation					3.37553	3	3.37553	3	0	0.666667
1096	Savitch, L. V. 2005	BNCBF17	AF499034	1	CaMV 35S	Brassica napus	dicot	Brassica napus	dicot	yes	-4	freezing	no	No acclimation					4.21941	3	53.5865	3	-2.5416	0.666667
1097	Savitch, L. V. 2005	BNCBF17	AF499034	1	CaMV 35S	Brassica napus	dicot	Brassica napus	dicot	yes	-6	freezing	no	No acclimation					8.86076	3	49.789	3	-1.72616	0.666667
1098	Savitch, L. V. 2005	BNCBF17	AF499034	1	CaMV 35S	Brassica napus	dicot	Brassica napus	dicot	yes	-8	freezing	no	No acclimation					12.6582	3	58.6498	3	-1.53328	0.666667
1099	Savitch, L. V. 2005	BNCBF17	AF499034	1	CaMV 35S	Brassica napus	dicot	Brassica napus	dicot	yes	-10	freezing	no	No acclimation					21.097	3	63.7131	3	-1.10526	0.666667
1100	Savitch, L. V. 2005	BNCBF17	AF499034	1	CaMV 35S	Brassica napus	dicot	Brassica napus	dicot	yes	-12	severe freezing	no	No acclimation					51.0549	3	70.0422	3	-0.316196	0.666667
1101	Savitch, L. V. 2005	BNCBF17	AF499034	1	CaMV 35S	Brassica napus	dicot	Brassica napus	dicot	yes	-14	severe freezing	no	No acclimation					89.4515	3	84.3882	3	0.058269	0.666667
1102	Savitch, L. V. 2005	BNCBF17	AF499034	1	CaMV 35S	Brassica napus	dicot	Brassica napus	dicot	yes	-16	severe freezing	no	No acclimation					74.6835	3	80.5907	3	-0.0761241	0.666667
1103	Savitch, L. V. 2005	BNCBF17	AF499034	1	CaMV 35S	Brassica napus	dicot	Brassica napus	dicot	yes	-18	severe freezing	no	No acclimation					92.4015	3	83.1224	3	0.105829	0.666667
1104	Savitch, L. V. 2005	BNCBF5	AF499031	1	CaMV 35S	Brassica napus	dicot	Brassica napus	dicot	yes	0	chilling	no	No acclimation					2.53165	3	3.37553	3	-0.287681	0.666667
1105	Savitch, L. V. 2005	BNCBF5	AF499031	1	CaMV 35S	Brassica napus	dicot	Brassica napus	dicot	yes	-2	freezing	no	No acclimation					2.95359	3	3.37553	3	-0.133531	0.666667
1106	Savitch, L. V. 2005	BNCBF5	AF499031	1	CaMV 35S	Brassica napus	dicot	Brassica napus	dicot	yes	-4	freezing	no	No acclimation					12.2363	3	53.5865	3	-1.47689	0.666667
1107	Savitch, L. V. 2005	BNCBF5	AF499031	1	CaMV 35S	Brassica napus	dicot	Brassica napus	dicot	yes	-6	freezing	no	No acclimation					67.5105	3	49.789	3	0.304489	0.666667
1108	Savitch, L. V. 2005	BNCBF5	AF499031	1	CaMV 35S	Brassica napus	dicot	Brassica napus	dicot	yes	-8	freezing	no	No acclimation					74.6835	3	58.6498	3	0.241675	0.666667
1109	Savitch, L. V. 2005	BNCBF5	AF499031	1	CaMV 35S	Brassica napus	dicot	Brassica napus	dicot	yes	-10	freezing	no	No acclimation					82.2785	3	63.7131	3	0.25572	0.666667
1110	Savitch, L. V. 2005	BNCBF5	AF499031	1	CaMV 35S	Brassica napus	dicot	Brassica napus	dicot	yes	-12	severe freezing	no	No acclimation					83.1224	3	70.0422	3	0.171216	0.666667
1111	Savitch, L. V. 2005	BNCBF5	AF499031	1	CaMV 35S	Brassica napus	dicot	Brassica napus	dicot	yes	-14	severe freezing	no	No acclimation					87.7637	3	84.3882	3	0.0392204	0.666667
1112	Savitch, L. V. 2005	BNCBF5	AF499031	1	CaMV 35S	Brassica napus	dicot	Brassica napus	dicot	yes	-16	severe freezing	no	No acclimation					92.827	3	80.5907	3	0.141354	0.666667
1113	Savitch, L. V. 2005	BNCBF5	AF499031	1	CaMV 35S	Brassica napus	dicot	Brassica napus	dicot	yes	-18	severe freezing	no	No acclimation					93.2489	3	83.1224	3	0.114958	0.666667
1114	Savitch, L. V. 2005	BNCBF17	AF499034	1	CaMV 35S	Brassica napus	dicot	Brassica napus	dicot	yes	0	chilling	yes	Cold acclimated at 4°C for 2 weeks					6.35593	3	3.38983	3	0.628608	0.666667
1115	Savitch, L. V. 2005	BNCBF17	AF499034	1	CaMV 35S	Brassica napus	dicot	Brassica napus	dicot	yes	-2	freezing	yes	Cold acclimated at 4°C for 2 weeks					3.81386	3	2.9961	3	0.24133	0.666667
1116	Savitch, L. V. 2005	BNCBF17	AF499034	1	CaMV 35S	Brassica napus	dicot	Brassica napus	dicot	yes	-4	freezing	yes	Cold acclimated at 4°C for 2 weeks					6.77966	3	4.23729	3	0.470003	0.666667
1117	Savitch, L. V. 2005	BNCBF17	AF499034	1	CaMV 35S	Brassica napus	dicot	Brassica napus	dicot	yes	-6	freezing	yes	Cold acclimated at 4°C for 2 weeks					5.9322	3	3.38983	3	0.559615	0.666667
1118	Savitch, L. V. 2005	BNCBF17	AF499034	1	CaMV 35S	Brassica napus	dicot	Brassica napus	dicot	yes	-8	freezing	yes	Cold acclimated at 4°C for 2 weeks					6.35593	3	3.38983	3	0.628608	0.666667
1119	Savitch, L. V. 2005	BNCBF17	AF499034	1	CaMV 35S	Brassica napus	dicot	Brassica napus	dicot	yes	-10	freezing	yes	Cold acclimated at 4°C for 2 weeks					8.05085	3	51.6949	3	-1.85958	0.666667
1120	Savitch, L. V. 2005	BNCBF17	AF499034	1	CaMV 35S	Brassica napus	dicot	Brassica napus	dicot	yes	-12	severe freezing	yes	Cold acclimated at 4°C for 2 weeks					6.35593	3	63.5593	3	-2.30259	0.666667
1121	Savitch, L. V. 2005	BNCBF17	AF499034	1	CaMV 35S	Brassica napus	dicot	Brassica napus	dicot	yes	-14	severe freezing	yes	Cold acclimated at 4°C for 2 weeks					9.74576	3	77.9661	3	-2.07944	0.666667
1122	Savitch, L. V. 2005	BNCBF17	AF499034	1	CaMV 35S	Brassica napus	dicot	Brassica napus	dicot	yes	-16	severe freezing	yes	Cold acclimated at 4°C for 2 weeks					13.9831	3	82.2034	3	-1.77135	0.666667
1123	Savitch, L. V. 2005	BNCBF17	AF499034	1	CaMV 35S	Brassica napus	dicot	Brassica napus	dicot	yes	-18	severe freezing	yes	Cold acclimated at 4°C for 2 weeks					48.7288	3	86.4407	3	-0.573188	0.666667
1124	Savitch, L. V. 2005	BNCBF5	AF499031	1	CaMV 35S	Brassica napus	dicot	Brassica napus	dicot	yes	0	chilling	yes	Cold acclimated at 4°C for 2 weeks					5.9322	3	3.38983	3	0.559615	0.666667
1125	Savitch, L. V. 2005	BNCBF5	AF499031	1	CaMV 35S	Brassica napus	dicot	Brassica napus	dicot	yes	-2	freezing	yes	Cold acclimated at 4°C for 2 weeks					4.66102	3	2.9961	3	0.441923	0.666667
1126	Savitch, L. V. 2005	BNCBF5	AF499031	1	CaMV 35S	Brassica napus	dicot	Brassica napus	dicot	yes	-4	freezing	yes	Cold acclimated at 4°C for 2 weeks					5.50847	3	4.23729	3	0.262363	0.666667
1127	Savitch, L. V. 2005	BNCBF5	AF499031	1	CaMV 35S	Brassica napus	dicot	Brassica napus	dicot	yes	-6	freezing	yes	Cold acclimated at 4°C for 2 weeks					5.9322	3	3.38983	3	0.559615	0.666667
1128	Savitch, L. V. 2005	BNCBF5	AF499031	1	CaMV 35S	Brassica napus	dicot	Brassica napus	dicot	yes	-8	freezing	yes	Cold acclimated at 4°C for 2 weeks					5.08475	3	3.38983	3	0.405466	0.666667
1129	Savitch, L. V. 2005	BNCBF5	AF499031	1	CaMV 35S	Brassica napus	dicot	Brassica napus	dicot	yes	-10	freezing	yes	Cold acclimated at 4°C for 2 weeks					6.35593	3	51.6949	3	-2.09597	0.666667
1130	Savitch, L. V. 2005	BNCBF5	AF499031	1	CaMV 35S	Brassica napus	dicot	Brassica napus	dicot	yes	-12	severe freezing	yes	Cold acclimated at 4°C for 2 weeks					6.35593	3	63.5593	3	-2.30259	0.666667
1131	Savitch, L. V. 2005	BNCBF5	AF499031	1	CaMV 35S	Brassica napus	dicot	Brassica napus	dicot	yes	-14	severe freezing	yes	Cold acclimated at 4°C for 2 weeks					9.74576	3	77.9661	3	-2.07944	0.666667
1132	Savitch, L. V. 2005	BNCBF5	AF499031	1	CaMV 35S	Brassica napus	dicot	Brassica napus	dicot	yes	-16	severe freezing	yes	Cold acclimated at 4°C for 2 weeks					64.4068	3	82.2034	3	-0.243977	0.666667
1133	Savitch, L. V. 2005	BNCBF5	AF499031	1	CaMV 35S	Brassica napus	dicot	Brassica napus	dicot	yes	-18	severe freezing	yes	Cold acclimated at 4°C for 2 weeks					81.3559	3	86.4407	3	-0.0606253	0.666667
1134	Savitch, L. V. 2005	BNCBF17	AF499034	1	CaMV 35S	Brassica napus	dicot	Brassica napus	dicot	yes	0	chilling	yes	Cold acclimated at 4°C for 5 weeks					5.50847	3	2.54237	3	0.77319	0.666667
1135	Savitch, L. V. 2005	BNCBF17	AF499034	1	CaMV 35S	Brassica napus	dicot	Brassica napus	dicot	yes	-2	freezing	yes	Cold acclimated at 4°C for 5 weeks					4.23729	3	3.38983	3	0.223144	0.666667
1136	Savitch, L. V. 2005	BNCBF17	AF499034	1	CaMV 35S	Brassica napus	dicot	Brassica napus	dicot	yes	-4	freezing	yes	Cold acclimated at 4°C for 5 weeks					5.9322	3	3.38983	3	0.559615	0.666667
1137	Savitch, L. V. 2005	BNCBF17	AF499034	1	CaMV 35S	Brassica napus	dicot	Brassica napus	dicot	yes	-6	freezing	yes	Cold acclimated at 4°C for 5 weeks					7.20339	3	2.9661	3	0.887304	0.666667
1138	Savitch, L. V. 2005	BNCBF17	AF499034	1	CaMV 35S	Brassica napus	dicot	Brassica napus	dicot	yes	-8	freezing	yes	Cold acclimated at 4°C for 5 weeks					7.20339	3	3.38983	3	0.753772	0.666667
1139	Savitch, L. V. 2005	BNCBF17	AF499034	1	CaMV 35S	Brassica napus	dicot	Brassica napus	dicot	yes	-10	freezing	yes	Cold acclimated at 4°C for 5 weeks					4.66102	3	4.66102	3	0	0.666667
1140	Savitch, L. V. 2005	BNCBF17	AF499034	1	CaMV 35S	Brassica napus	dicot	Brassica napus	dicot	yes	-12	severe freezing	yes	Cold acclimated at 4°C for 5 weeks					4.66102	3	54.2373	3	-2.45413	0.666667
1141	Savitch, L. V. 2005	BNCBF17	AF499034	1	CaMV 35S	Brassica napus	dicot	Brassica napus	dicot	yes	-14	severe freezing	yes	Cold acclimated at 4°C for 5 weeks					7.20339	3	52.1186	3	-1.97897	0.666667
1142	Savitch, L. V. 2005	BNCBF17	AF499034	1	CaMV 35S	Brassica napus	dicot	Brassica napus	dicot	yes	-16	severe freezing	yes	Cold acclimated at 4°C for 5 weeks					17.7966	3	55.5085	3	-1.13753	0.666667
1143	Savitch, L. V. 2005	BNCBF17	AF499034	1	CaMV 35S	Brassica napus	dicot	Brassica napus	dicot	yes	-18	severe freezing	yes	Cold acclimated at 4°C for 5 weeks					31.3559	3	71.1864	3	-0.819899	0.666667
1144	Savitch, L. V. 2005	BNCBF5	AF499031	1	CaMV 35S	Brassica napus	dicot	Brassica napus	dicot	yes	0	chilling	yes	Cold acclimated at 4°C for 5 weeks					3.81356	3	2.54237	3	0.405466	0.666667
1145	Savitch, L. V. 2005	BNCBF5	AF499031	1	CaMV 35S	Brassica napus	dicot	Brassica napus	dicot	yes	-2	freezing	yes	Cold acclimated at 4°C for 5 weeks					4.66102	3	3.38983	3	0.318455	0.666667
1146	Savitch, L. V. 2005	BNCBF5	AF499031	1	CaMV 35S	Brassica napus	dicot	Brassica napus	dicot	yes	-4	freezing	yes	Cold acclimated at 4°C for 5 weeks					5.08475	3	3.38983	3	0.405466	0.666667
1147	Savitch, L. V. 2005	BNCBF5	AF499031	1	CaMV 35S	Brassica napus	dicot	Brassica napus	dicot	yes	-6	freezing	yes	Cold acclimated at 4°C for 5 weeks					4.66102	3	2.9661	3	0.451986	0.666667
1148	Savitch, L. V. 2005	BNCBF5	AF499031	1	CaMV 35S	Brassica napus	dicot	Brassica napus	dicot	yes	-8	freezing	yes	Cold acclimated at 4°C for 5 weeks					5.08475	3	3.38983	3	0.405466	0.666667
1149	Savitch, L. V. 2005	BNCBF5	AF499031	1	CaMV 35S	Brassica napus	dicot	Brassica napus	dicot	yes	-10	freezing	yes	Cold acclimated at 4°C for 5 weeks					4.66102	3	4.66102	3	0	0.666667
1150	Savitch, L. V. 2005	BNCBF5	AF499031	1	CaMV 35S	Brassica napus	dicot	Brassica napus	dicot	yes	-12	severe freezing	yes	Cold acclimated at 4°C for 5 weeks					4.23729	3	54.2373	3	-2.54944	0.666667
1151	Savitch, L. V. 2005	BNCBF5	AF499031	1	CaMV 35S	Brassica napus	dicot	Brassica napus	dicot	yes	-14	severe freezing	yes	Cold acclimated at 4°C for 5 weeks					8.05085	3	52.1186	3	-1.86774	0.666667
1152	Savitch, L. V. 2005	BNCBF5	AF499031	1	CaMV 35S	Brassica napus	dicot	Brassica napus	dicot	yes	-16	severe freezing	yes	Cold acclimated at 4°C for 5 weeks					8.05085	3	55.5085	3	-1.93076	0.666667
1153	Savitch, L. V. 2005	BNCBF5	AF499031	1	CaMV 35S	Brassica napus	dicot	Brassica napus	dicot	yes	-18	severe freezing	yes	Cold acclimated at 4°C for 5 weeks					14.8305	3	71.1864	3	-1.56862	0.666667
1165	Zhang, X. 2004.	LeCBF1	AY034473	1	CaMV 35S	Lycopersicon esculentum	dicot	Arabidopsis thaliana	dicot	no	0	chilling				soil	T3	21 d	12.6972	1	15.2381	1	-0.182417	2
1166	Zhang, X. 2004.	LeCBF1	AY034473	1	CaMV 35S	Lycopersicon esculentum	dicot	Arabidopsis thaliana	dicot	no	-2	freezing				soil	T3	21 d	16.0317	1	22.381	1	-0.333642	2
1167	Zhang, X. 2004.	LeCBF1	AY034473	1	CaMV 35S	Lycopersicon esculentum	dicot	Arabidopsis thaliana	dicot	no	-3	freezing				soil	T3	21 d	30.4762	1	27.1429	1	0.115829	2
1168	Zhang, X. 2004.	LeCBF1	AY034473	1	CaMV 35S	Lycopersicon esculentum	dicot	Arabidopsis thaliana	dicot	no	-4	freezing				soil	T3	21 d	18.0952	1	35.2381	1	-0.666479	2
1169	Zhang, X. 2004.	LeCBF1	AY034473	1	CaMV 35S	Lycopersicon esculentum	dicot	Arabidopsis thaliana	dicot	no	-5	freezing				soil	T3	21 d	34.127	1	51.4286	1	-0.410106	2
1170	Zhang, X. 2004.	LeCBF1	AY034473	1	CaMV 35S	Lycopersicon esculentum	dicot	Arabidopsis thaliana	dicot	no	-6	freezing				soil	T3	21 d	37.1429	1	71.4286	1	-0.653927	2
1171	Zhang, X. 2004.	LeCBF1	AY034473	1	CaMV 35S	Lycopersicon esculentum	dicot	Arabidopsis thaliana	dicot	no	-7	freezing				soil	T3	21 d	57.4603	1	93.8095	1	-0.490172	2
1172	Zhang, X. 2004.	LeCBF1	AY034473	1	CaMV 35S	Lycopersicon esculentum	dicot	Arabidopsis thaliana	dicot	no	-8	freezing				soil	T3	21 d	77.2854	1	87.1429	1	-0.120045	2
1173	Zhang, X. 2004.	LeCBF1	AY034473	1	CaMV 35S	Lycopersicon esculentum	dicot	Arabidopsis thaliana	dicot	no	-9	freezing				soil	T3	21 d	86.9841	1	91.4286	1	-0.0498326	2
1174	Zhang, X. 2004.	LeCBF1	AY034473	1	CaMV 35S	Lycopersicon esculentum	dicot	Arabidopsis thaliana	dicot	no	-10	freezing				soil	T3	21 d	88.5714	1	93.3333	1	-0.0523676	2
1178	Gilmour, S. J. 2004.	CBF1	AAC49662	1	CaMV 35S	Arabidopsis thaliana	dicot	Arabidopsis thaliana	dicot	yes	20	non-stressed			7 d										5.48469	1	0.340136	1	2.78037	2
1179	Gilmour, S. J. 2004.	CBF2	AAD15976	1	CaMV 35S	Arabidopsis thaliana	dicot	Arabidopsis thaliana	dicot	yes	20	non-stressed			7 d										6.16497	1	0.340136	1	2.89729	2
1180	Gilmour, S. J. 2004.	CBF1	AAC49662	1	CaMV 35S	Arabidopsis thaliana	dicot	Arabidopsis thaliana	dicot	yes	5	chilling			7 d										11.9898	1	5.78231	1	0.729253	2
1181	Gilmour, S. J. 2004.	CBF2	AAD15976	1	CaMV 35S	Arabidopsis thaliana	dicot	Arabidopsis thaliana	dicot	yes	5	chilling			7 d										16.0289	1	5.78231	1	1.01959	2
1188	Gilmour, S. J. 2004.	CBF1	AAC49662	1	CaMV 35S	Arabidopsis thaliana	dicot	Arabidopsis thaliana	dicot	yes	0	chilling	no	non-acclimated at 20 ℃					6.39269	1	10.411	1	-0.487707	2
1189	Gilmour, S. J. 2004.	CBF1	AAC49662	1	CaMV 35S	Arabidopsis thaliana	dicot	Arabidopsis thaliana	dicot	yes	-2	freezing	no	non-acclimated at 20 ℃					10.9589	1	42.1918	1	-1.34807	2
1190	Gilmour, S. J. 2004.	CBF1	AAC49662	1	CaMV 35S	Arabidopsis thaliana	dicot	Arabidopsis thaliana	dicot	yes	-3	freezing	no	non-acclimated at 20 ℃					7.67123	1	22.4658	1	-1.07452	2
1191	Gilmour, S. J. 2004.	CBF1	AAC49662	1	CaMV 35S	Arabidopsis thaliana	dicot	Arabidopsis thaliana	dicot	yes	-4	freezing	no	non-acclimated at 20 ℃					6.0274	1	31.7808	1	-1.66255	2
1192	Gilmour, S. J. 2004.	CBF1	AAC49662	1	CaMV 35S	Arabidopsis thaliana	dicot	Arabidopsis thaliana	dicot	yes	-5	freezing	no	non-acclimated at 20 ℃					6.57534	1	66.3014	1	-2.31088	2
1193	Gilmour, S. J. 2004.	CBF1	AAC49662	1	CaMV 35S	Arabidopsis thaliana	dicot	Arabidopsis thaliana	dicot	yes	-6	freezing	no	non-acclimated at 20 ℃					10.9679	1	83.8356	1	-2.03388	2
1194	Gilmour, S. J. 2004.	CBF1	AAC49662	1	CaMV 35S	Arabidopsis thaliana	dicot	Arabidopsis thaliana	dicot	yes	-8	freezing	no	non-acclimated at 20 ℃					32.693	1	94.7945	1	-1.06455	2
1195	Gilmour, S. J. 2004.	CBF1	AAC49662	1	CaMV 35S	Arabidopsis thaliana	dicot	Arabidopsis thaliana	dicot	yes	-10	freezing	no	non-acclimated at 20 ℃					55.7078	1	96.4384	1	-0.548785	2
1196	Gilmour, S. J. 2004.	CBF1	AAC49662	1	CaMV 35S	Arabidopsis thaliana	dicot	Arabidopsis thaliana	dicot	yes	-12	severe freezing	no	non-acclimated at 20 ℃					79.8174	1	98.6301	1	-0.211635	2
1197	Gilmour, S. J. 2004.	CBF1	AAC49662	1	CaMV 35S	Arabidopsis thaliana	dicot	Arabidopsis thaliana	dicot	yes	-14	severe freezing	no	non-acclimated at 20 ℃					88.5844	1	95.8904	1	-0.0792497	2
1198	Gilmour, S. J. 2004.	CBF2	AAD15976	1	CaMV 35S	Arabidopsis thaliana	dicot	Arabidopsis thaliana	dicot	yes	0	chilling	no	non-acclimated at 20 ℃					4.0367	1	8.80734	1	-0.780159	2
1199	Gilmour, S. J. 2004.	CBF2	AAD15976	1	CaMV 35S	Arabidopsis thaliana	dicot	Arabidopsis thaliana	dicot	yes	-2	freezing	no	non-acclimated at 20 ℃					4.77064	1	17.6147	1	-1.30625	2
1200	Gilmour, S. J. 2004.	CBF2	AAD15976	1	CaMV 35S	Arabidopsis thaliana	dicot	Arabidopsis thaliana	dicot	yes	-3	freezing	no	non-acclimated at 20 ℃					6.78899	1	33.578	1	-1.59857	2
1201	Gilmour, S. J. 2004.	CBF2	AAD15976	1	CaMV 35S	Arabidopsis thaliana	dicot	Arabidopsis thaliana	dicot	yes	-4	freezing	no	non-acclimated at 20 ℃					4.40367	1	41.8349	1	-2.25129	2
1202	Gilmour, S. J. 2004.	CBF2	AAD15976	1	CaMV 35S	Arabidopsis thaliana	dicot	Arabidopsis thaliana	dicot	yes	-5	freezing	no	non-acclimated at 20 ℃					6.05505	1	63.3028	1	-2.34704	2
1203	Gilmour, S. J. 2004.	CBF2	AAD15976	1	CaMV 35S	Arabidopsis thaliana	dicot	Arabidopsis thaliana	dicot	yes	-6	freezing	no	non-acclimated at 20 ℃					10.2752	1	88.0734	1	-2.14843	2
1204	Gilmour, S. J. 2004.	CBF2	AAD15976	1	CaMV 35S	Arabidopsis thaliana	dicot	Arabidopsis thaliana	dicot	yes	-8	freezing	no	non-acclimated at 20 ℃					19.4495	1	97.4312	1	-1.61132	2
1205	Gilmour, S. J. 2004.	CBF2	AAD15976	1	CaMV 35S	Arabidopsis thaliana	dicot	Arabidopsis thaliana	dicot	yes	-10	freezing	no	non-acclimated at 20 ℃					23.855	1	97.9817	1	-1.41279	2
1206	Gilmour, S. J. 2004.	CBF2	AAD15976	1	CaMV 35S	Arabidopsis thaliana	dicot	Arabidopsis thaliana	dicot	yes	-12	severe freezing	no	non-acclimated at 20 ℃					48.4403	1	96.8807	1	-0.693149	2
1207	Gilmour, S. J. 2004.	CBF2	AAD15976	1	CaMV 35S	Arabidopsis thaliana	dicot	Arabidopsis thaliana	dicot	yes	-14	severe freezing	no	non-acclimated at 20 ℃					77.2477	1	94.6789	1	-0.203474	2
1208	Gilmour, S. J. 2004.	CBF1	AAC49662	1	CaMV 35S	Arabidopsis thaliana	dicot	Arabidopsis thaliana	dicot	yes	0	chilling	yes	cold-acclimated at 20℃ followed by 8 d at 5℃					5.63636	1	5.45455	1	0.0327889	2
1209	Gilmour, S. J. 2004.	CBF1	AAC49662	1	CaMV 35S	Arabidopsis thaliana	dicot	Arabidopsis thaliana	dicot	yes	-2	freezing	yes	cold-acclimated at 20℃ followed by 8 d at 5℃					6.36364	1	7.63636	1	-0.182321	2
1210	Gilmour, S. J. 2004.	CBF1	AAC49662	1	CaMV 35S	Arabidopsis thaliana	dicot	Arabidopsis thaliana	dicot	yes	-3	freezing	yes	cold-acclimated at 20℃ followed by 8 d at 5℃					5.81818	1	13.6364	1	-0.851755	2
1211	Gilmour, S. J. 2004.	CBF1	AAC49662	1	CaMV 35S	Arabidopsis thaliana	dicot	Arabidopsis thaliana	dicot	yes	-4	freezing	yes	cold-acclimated at 20℃ followed by 8 d at 5℃					9.27273	1	16.3636	1	-0.567982	2
1212	Gilmour, S. J. 2004.	CBF1	AAC49662	1	CaMV 35S	Arabidopsis thaliana	dicot	Arabidopsis thaliana	dicot	yes	-5	freezing	yes	cold-acclimated at 20℃ followed by 8 d at 5℃					25.6364	1	76.3636	1	-1.09149	2
1213	Gilmour, S. J. 2004.	CBF1	AAC49662	1	CaMV 35S	Arabidopsis thaliana	dicot	Arabidopsis thaliana	dicot	yes	-6	freezing	yes	cold-acclimated at 20℃ followed by 8 d at 5℃					43.2727	1	87.8182	1	-0.707747	2
1214	Gilmour, S. J. 2004.	CBF1	AAC49662	1	CaMV 35S	Arabidopsis thaliana	dicot	Arabidopsis thaliana	dicot	yes	-8	freezing	yes	cold-acclimated at 20℃ followed by 8 d at 5℃					63.6364	1	90	1	-0.346625	2
1215	Gilmour, S. J. 2004.	CBF1	AAC49662	1	CaMV 35S	Arabidopsis thaliana	dicot	Arabidopsis thaliana	dicot	yes	-10	freezing	yes	cold-acclimated at 20℃ followed by 8 d at 5℃					73.6364	1	88.3636	1	-0.182321	2
1216	Gilmour, S. J. 2004.	CBF1	AAC49662	1	CaMV 35S	Arabidopsis thaliana	dicot	Arabidopsis thaliana	dicot	yes	-12	severe freezing	yes	cold-acclimated at 20℃ followed by 8 d at 5℃					81.6364	1	89.4545	1	-0.0914549	2
1217	Gilmour, S. J. 2004.	CBF1	AAC49662	1	CaMV 35S	Arabidopsis thaliana	dicot	Arabidopsis thaliana	dicot	yes	-14	severe freezing	yes	cold-acclimated at 20℃ followed by 8 d at 5℃					89.4545	1	90	1	-0.00607918	2
1218	Gilmour, S. J. 2004.	CBF2	AAD15976	1	CaMV 35S	Arabidopsis thaliana	dicot	Arabidopsis thaliana	dicot	yes	0	chilling	yes	cold-acclimated at 20℃ followed by 8 d at 5℃					4.77064	1	2.20183	1	0.773192	2
1219	Gilmour, S. J. 2004.	CBF2	AAD15976	1	CaMV 35S	Arabidopsis thaliana	dicot	Arabidopsis thaliana	dicot	yes	-2	freezing	yes	cold-acclimated at 20℃ followed by 8 d at 5℃					6.23853	1	3.85321	1	0.481839	2
1220	Gilmour, S. J. 2004.	CBF2	AAD15976	1	CaMV 35S	Arabidopsis thaliana	dicot	Arabidopsis thaliana	dicot	yes	-3	freezing	yes	cold-acclimated at 20℃ followed by 8 d at 5℃					6.60551	1	2.20183	1	1.09861	2
1221	Gilmour, S. J. 2004.	CBF2	AAD15976	1	CaMV 35S	Arabidopsis thaliana	dicot	Arabidopsis thaliana	dicot	yes	-4	freezing	yes	cold-acclimated at 20℃ followed by 8 d at 5℃					6.97247	1	9.90826	1	-0.351399	2
1222	Gilmour, S. J. 2004.	CBF2	AAD15976	1	CaMV 35S	Arabidopsis thaliana	dicot	Arabidopsis thaliana	dicot	yes	-5	freezing	yes	cold-acclimated at 20℃ followed by 8 d at 5℃					16.3303	1	65.5046	1	-1.3891	2
1223	Gilmour, S. J. 2004.	CBF2	AAD15976	1	CaMV 35S	Arabidopsis thaliana	dicot	Arabidopsis thaliana	dicot	yes	-6	freezing	yes	cold-acclimated at 20℃ followed by 8 d at 5℃					28.2569	1	82.0183	1	-1.0656	2
1224	Gilmour, S. J. 2004.	CBF2	AAD15976	1	CaMV 35S	Arabidopsis thaliana	dicot	Arabidopsis thaliana	dicot	yes	-8	freezing	yes	cold-acclimated at 20℃ followed by 8 d at 5℃					46.0551	1	92.4771	1	-0.697123	2
1225	Gilmour, S. J. 2004.	CBF2	AAD15976	1	CaMV 35S	Arabidopsis thaliana	dicot	Arabidopsis thaliana	dicot	yes	-10	freezing	yes	cold-acclimated at 20℃ followed by 8 d at 5℃					70.4587	1	91.3761	1	-0.259957	2
1226	Gilmour, S. J. 2004.	CBF2	AAD15976	1	CaMV 35S	Arabidopsis thaliana	dicot	Arabidopsis thaliana	dicot	yes	-12	severe freezing	yes	cold-acclimated at 20℃ followed by 8 d at 5℃					80.4525	1	91.9266	1	-0.133324	2
1227	Gilmour, S. J. 2004.	CBF2	AAD15976	1	CaMV 35S	Arabidopsis thaliana	dicot	Arabidopsis thaliana	dicot	yes	-14	severe freezing	yes	cold-acclimated at 20℃ followed by 8 d at 5℃					88.8073	1	89.1743	1	-0.00412365	2
1233	Haake, V. 2002.	CBF4	Q9FJ93	1	CaMV 35S	Arabidopsis thaliana	dicot	Arabidopsis thaliana	dicot	yes	-10	freezing	no	non-acclimated	20 h	soil	other	14 d
1234	Haake, V. 2002.	CBF4	Q9FJ93	1	CaMV 35S	Arabidopsis thaliana	dicot	Arabidopsis thaliana	dicot	yes	-15	severe freezing	yes	cold acclimated transferred to 4°C for 4 d	20 h	soil	other	14 d
1239	Gilmour, S. J. 2000.	CBF3	AAD15977	1	CaMV 35S	Arabidopsis thaliana	dicot	Arabidopsis thaliana	dicot	yes	-3	freezing	no	non-acclimated grown at 20°C		soild			11.0247	1	18.2332	1	-0.503103	2
1240	Gilmour, S. J. 2000.	CBF3	AAD15977	1	CaMV 35S	Arabidopsis thaliana	dicot	Arabidopsis thaliana	dicot	yes	-4	freezing	no	non-acclimated grown at 20°C		soild			15.1237	1	31.3781	1	-0.729849	2
1241	Gilmour, S. J. 2000.	CBF3	AAD15977	1	CaMV 35S	Arabidopsis thaliana	dicot	Arabidopsis thaliana	dicot	yes	-5	freezing	no	non-acclimated grown at 20°C		soild			14.1343	1	71.2367	1	-1.61741	2
1242	Gilmour, S. J. 2000.	CBF3	AAD15977	1	CaMV 35S	Arabidopsis thaliana	dicot	Arabidopsis thaliana	dicot	yes	-6	freezing	no	non-acclimated grown at 20°C		soild			24.0283	1	91.5901	1	-1.33809	2
1243	Gilmour, S. J. 2000.	CBF3	AAD15977	1	CaMV 35S	Arabidopsis thaliana	dicot	Arabidopsis thaliana	dicot	yes	-7	freezing	no	non-acclimated grown at 20°C		soild			42.8268	1	97.5265	1	-0.822959	2
1244	Gilmour, S. J. 2000.	CBF3	AAD15977	1	CaMV 35S	Arabidopsis thaliana	dicot	Arabidopsis thaliana	dicot	yes	-8	freezing	no	non-acclimated grown at 20°C		soild			54.417	1	96.6784	1	-0.574714	2
1245	Gilmour, S. J. 2000.	CBF3	AAD15977	1	CaMV 35S	Arabidopsis thaliana	dicot	Arabidopsis thaliana	dicot	yes	-9	freezing	no	non-acclimated grown at 20°C		soild			70.106	1	98.3746	1	-0.338774	2
1246	Gilmour, S. J. 2000.	CBF3	AAD15977	1	CaMV 35S	Arabidopsis thaliana	dicot	Arabidopsis thaliana	dicot	yes	-10	freezing	no	non-acclimated grown at 20°C		soild			74.2049	1	99.2226	1	-0.290535	2
1247	Gilmour, S. J. 2000.	CBF3	AAD15977	1	CaMV 35S	Arabidopsis thaliana	dicot	Arabidopsis thaliana	dicot	yes	0	chilling	yes	7-d-cold acclimation at 5°C		soild			9.43416	1	6.17647	1	0.423591	2
1248	Gilmour, S. J. 2000.	CBF3	AAD15977	1	CaMV 35S	Arabidopsis thaliana	dicot	Arabidopsis thaliana	dicot	yes	-5	freezing	yes	7-d-cold acclimation at 5°C		soild			10.862	1	32.4265	1	-1.0937	2
1249	Gilmour, S. J. 2000.	CBF3	AAD15977	1	CaMV 35S	Arabidopsis thaliana	dicot	Arabidopsis thaliana	dicot	yes	-6	freezing	yes	7-d-cold acclimation at 5°C		soild			18.0147	1	62.2749	1	-1.24037	2
1250	Gilmour, S. J. 2000.	CBF3	AAD15977	1	CaMV 35S	Arabidopsis thaliana	dicot	Arabidopsis thaliana	dicot	yes	-7	freezing	yes	7-d-cold acclimation at 5°C		soild			16.722	1	84.4118	1	-1.61898	2
1251	Gilmour, S. J. 2000.	CBF3	AAD15977	1	CaMV 35S	Arabidopsis thaliana	dicot	Arabidopsis thaliana	dicot	yes	-8	freezing	yes	7-d-cold acclimation at 5°C		soild			17.7574	1	88.0147	1	-1.6007	2
1252	Gilmour, S. J. 2000.	CBF3	AAD15977	1	CaMV 35S	Arabidopsis thaliana	dicot	Arabidopsis thaliana	dicot	yes	-9	freezing	yes	7-d-cold acclimation at 5°C		soild			27.7276	1	92.1324	1	-1.2008	2
1253	Gilmour, S. J. 2000.	CBF3	AAD15977	1	CaMV 35S	Arabidopsis thaliana	dicot	Arabidopsis thaliana	dicot	yes	-10	freezing	yes	7-d-cold acclimation at 5°C		soild			27.0221	1	101.397	1	-1.32239	2
1254	Gilmour, S. J. 2000.	CBF3	AAD15977	1	CaMV 35S	Arabidopsis thaliana	dicot	Arabidopsis thaliana	dicot	yes	-11	severe freezing	yes	7-d-cold acclimation at 5°C		soild			51.827	1	99.3382	1	-0.650618	2
1255	Gilmour, S. J. 2000.	CBF3	AAD15977	1	CaMV 35S	Arabidopsis thaliana	dicot	Arabidopsis thaliana	dicot	yes	-12	severe freezing	yes	7-d-cold acclimation at 5°C		soild			54.0442	1	98.3088	1	-0.598312	2
1256	Gilmour, S. J. 2000.	CBF3	AAD15977	1	CaMV 35S	Arabidopsis thaliana	dicot	Arabidopsis thaliana	dicot	yes	-13	severe freezing	yes	7-d-cold acclimation at 5°C		soild			60.6331	1	101.912	1	-0.519269	2
1257	Gilmour, S. J. 2000.	CBF3	AAD15977	1	CaMV 35S	Arabidopsis thaliana	dicot	Arabidopsis thaliana	dicot	yes	-14	severe freezing	yes	7-d-cold acclimation at 5°C		soild			73.6029	1	99.3382	1	-0.299845	2
1258	Gilmour, S. J. 2000.	CBF3	AAD15977	1	CaMV 35S	Arabidopsis thaliana	dicot	Arabidopsis thaliana	dicot	yes	-15	severe freezing	yes	7-d-cold acclimation at 5°C		soild			79.5219	1	104.485	1	-0.273011	2
1259	Gilmour, S. J. 2000.	CBF3	AAD15977	1	CaMV 35S	Arabidopsis thaliana	dicot	Arabidopsis thaliana	dicot	yes	-16	severe freezing	yes	7-d-cold acclimation at 5°C		soild			69.4853	1	114.779	1	-0.501893	2
1260	Gilmour, S. J. 2000.	CBF3	AAD15977	1	CaMV 35S	Arabidopsis thaliana	dicot	Arabidopsis thaliana	dicot	yes	20	non-stressed				soil									3.16084	1	0.881119	1	1.2774	2													6.48485	1	2.18182	1	1.08931	2
1261	Gilmour, S. J. 2000.	CBF3	AAD15977	1	CaMV 35S	Arabidopsis thaliana	dicot	Arabidopsis thaliana	dicot	yes	5	chilling			7 d	soil									7.38462	1	3.60839	1	0.716137	2													18.7576	1	4.54545	1	1.41747	2
1272	Dubouzet, J. G. 2003	OsDREB1A	AF300970	1	CaMV 35S	Oryza sativa	monocot	Arabidopsis thaliana	dicot	no	-6	freezing			30 h	soil		28 d
1273	Dubouzet, J. G. 2003	DREB1A		1	CaMV 35S	Arabidopsis thaliana	dicot	Arabidopsis thaliana	dicot	yes	-6	freezing			30 h	soil		28 d
1276	Jaglo, K. R.2001.	CBF1	AAC49662	1	CaMV 35S	Arabidopsis thaliana	dicot	Brassica napus	dicot	no	0	chilling	yes	cold-acclimated 4°C for 3 weeks		soil	T1		4.97738	3	5.88235	3	-0.167053	0.666667
1277	Jaglo, K. R.2001.	CBF1	AAC49662	1	CaMV 35S	Arabidopsis thaliana	dicot	Brassica napus	dicot	no	-3	freezing	yes	cold-acclimated		soil	T1		4.52489	3	7.23982	3	-0.470003	0.666667
1278	Jaglo, K. R.2001.	CBF1	AAC49662	1	CaMV 35S	Arabidopsis thaliana	dicot	Brassica napus	dicot	no	-5	freezing	yes	cold-acclimated		soil	T1		4.52489	3	13.1222	3	-1.06471	0.666667
1279	Jaglo, K. R.2001.	CBF1	AAC49662	1	CaMV 35S	Arabidopsis thaliana	dicot	Brassica napus	dicot	no	-7	freezing	yes	cold-acclimated		soil	T1		9.95475	3	46.6063	3	-1.54369	0.666667
1280	Jaglo, K. R.2001.	CBF1	AAC49662	1	CaMV 35S	Arabidopsis thaliana	dicot	Brassica napus	dicot	no	-9	freezing	yes	cold-acclimated		soil	T1		27.6018	3	74.6602	3	-0.995066	0.666667
1281	Jaglo, K. R.2001.	CBF1	AAC49662	1	CaMV 35S	Arabidopsis thaliana	dicot	Brassica napus	dicot	no	-11	severe freezing	yes	cold-acclimated		soil	T1		51.5837	3	88.6878	3	-0.541917	0.666667
1282	Jaglo, K. R.2001.	CBF1	AAC49662	1	CaMV 35S	Arabidopsis thaliana	dicot	Brassica napus	dicot	no	-13	severe freezing	yes	cold-acclimated		soil	T1		79.638	3	91.8552	3	-0.142722	0.666667
1283	Jaglo, K. R.2001.	CBF1	AAC49662	1	CaMV 35S	Arabidopsis thaliana	dicot	Brassica napus	dicot	no	-15	severe freezing	yes	cold-acclimated		soil	T1		94.5701	3	98.19	3	-0.037563	0.666667
1284	Jaglo, K. R.2001.	CBF1	AAC49662	1	CaMV 35S	Arabidopsis thaliana	dicot	Brassica napus	dicot	no	-17	severe freezing	yes	cold-acclimated		soil	T1		91.4027	3	93.2127	3	-0.019609	0.666667
1285	Jaglo, K. R.2001.	CBF1	AAC49662	1	CaMV 35S	Arabidopsis thaliana	dicot	Brassica napus	dicot	no	-19	severe freezing	yes	cold-acclimated		soil	T1		94.1176	3	100	3	-0.0606251	0.666667
1286	Jaglo, K. R.2001.	CBF2	AAD15976	1	CaMV 35S	Arabidopsis thaliana	dicot	Brassica napus	dicot	no	0	chilling	yes	cold-acclimated		soil	T1		6.33484	3	5.88235	3	0.0741082	0.666667
1287	Jaglo, K. R.2001.	CBF2	AAD15976	1	CaMV 35S	Arabidopsis thaliana	dicot	Brassica napus	dicot	no	-3	freezing	yes	cold-acclimated		soil	T1		5.42986	3	7.23982	3	-0.287683	0.666667
1288	Jaglo, K. R.2001.	CBF2	AAD15976	1	CaMV 35S	Arabidopsis thaliana	dicot	Brassica napus	dicot	no	-5	freezing	yes	cold-acclimated		soil	T1		7.23982	3	13.1222	3	-0.594709	0.666667
1289	Jaglo, K. R.2001.	CBF2	AAD15976	1	CaMV 35S	Arabidopsis thaliana	dicot	Brassica napus	dicot	no	-7	freezing	yes	cold-acclimated		soil	T1		16.7421	3	46.6063	3	-1.02381	0.666667
1290	Jaglo, K. R.2001.	CBF2	AAD15976	1	CaMV 35S	Arabidopsis thaliana	dicot	Brassica napus	dicot	no	-9	freezing	yes	cold-acclimated		soil	T1		19.9095	3	74.6602	3	-1.32175	0.666667
1291	Jaglo, K. R.2001.	CBF2	AAD15976	1	CaMV 35S	Arabidopsis thaliana	dicot	Brassica napus	dicot	no	-11	severe freezing	yes	cold-acclimated		soil	T1		53.8462	3	88.6878	3	-0.498991	0.666667
1292	Jaglo, K. R.2001.	CBF2	AAD15976	1	CaMV 35S	Arabidopsis thaliana	dicot	Brassica napus	dicot	no	-13	severe freezing	yes	cold-acclimated		soil	T1		85.5204	3	91.8552	3	-0.0714585	0.666667
1293	Jaglo, K. R.2001.	CBF2	AAD15976	1	CaMV 35S	Arabidopsis thaliana	dicot	Brassica napus	dicot	no	-15	severe freezing	yes	cold-acclimated		soil	T1		87.3303	3	98.19	3	-0.117207	0.666667
1294	Jaglo, K. R.2001.	CBF2	AAD15976	1	CaMV 35S	Arabidopsis thaliana	dicot	Brassica napus	dicot	no	-17	severe freezing	yes	cold-acclimated		soil	T1		92.7602	3	93.2127	3	-0.00486631	0.666667
1295	Jaglo, K. R.2001.	CBF2	AAD15976	1	CaMV 35S	Arabidopsis thaliana	dicot	Brassica napus	dicot	no	-19	severe freezing	yes	cold-acclimated		soil	T1		95.9276	3	100	3	-0.0415764	0.666667
1296	Jaglo, K. R.2001.	CBF1	AAC49662	1	CaMV 35S	Arabidopsis thaliana	dicot	Brassica napus	dicot	no	0	chilling	no	nonacclimated		soil	T1		9.78723	3	5.95745	3	0.496436	0.666667
1297	Jaglo, K. R.2001.	CBF1	AAC49662	1	CaMV 35S	Arabidopsis thaliana	dicot	Brassica napus	dicot	no	-2	freezing	no	nonacclimated		soil	T1		11.4894	3	18.2979	3	-0.465361	0.666667
1298	Jaglo, K. R.2001.	CBF1	AAC49662	1	CaMV 35S	Arabidopsis thaliana	dicot	Brassica napus	dicot	no	-3	freezing	no	nonacclimated		soil	T1		13.1915	3	38.7234	3	-1.07687	0.666667
1299	Jaglo, K. R.2001.	CBF1	AAC49662	1	CaMV 35S	Arabidopsis thaliana	dicot	Brassica napus	dicot	no	-4	freezing	no	nonacclimated		soil	T1		38.2979	3	88.0851	3	-0.832908	0.666667
1300	Jaglo, K. R.2001.	CBF1	AAC49662	1	CaMV 35S	Arabidopsis thaliana	dicot	Brassica napus	dicot	no	-5	freezing	no	nonacclimated		soil	T1		29.7872	3	100	3	-1.21109	0.666667
1301	Jaglo, K. R.2001.	CBF1	AAC49662	1	CaMV 35S	Arabidopsis thaliana	dicot	Brassica napus	dicot	no	-6	freezing	no	nonacclimated		soil	T1		56.1702	3	100.426	3	-0.581035	0.666667
1302	Jaglo, K. R.2001.	CBF1	AAC49662	1	CaMV 35S	Arabidopsis thaliana	dicot	Brassica napus	dicot	no	-7	freezing	no	nonacclimated		soil	T1		72.3404	3	97.0213	3	-0.293548	0.666667
1303	Jaglo, K. R.2001.	CBF1	AAC49662	1	CaMV 35S	Arabidopsis thaliana	dicot	Brassica napus	dicot	no	-8	freezing	no	nonacclimated		soil	T1		77.4468	3	99.1489	3	-0.247032	0.666667
1304	Jaglo, K. R.2001.	CBF2	AAD15976	1	CaMV 35S	Arabidopsis thaliana	dicot	Brassica napus	dicot	no	0	chilling	no	nonacclimated		soil	T1		9.78723	3	5.95745	3	0.496436	0.666667
1305	Jaglo, K. R.2001.	CBF2	AAD15976	1	CaMV 35S	Arabidopsis thaliana	dicot	Brassica napus	dicot	no	-2	freezing	no	nonacclimated		soil	T1		11.4894	3	18.2979	3	-0.465361	0.666667
1306	Jaglo, K. R.2001.	CBF2	AAD15976	1	CaMV 35S	Arabidopsis thaliana	dicot	Brassica napus	dicot	no	-3	freezing	no	nonacclimated		soil	T1		13.1915	3	38.7234	3	-1.07687	0.666667
1307	Jaglo, K. R.2001.	CBF2	AAD15976	1	CaMV 35S	Arabidopsis thaliana	dicot	Brassica napus	dicot	no	-4	freezing	no	nonacclimated		soil	T1		38.2979	3	88.0851	3	-0.832908	0.666667
1308	Jaglo, K. R.2001.	CBF2	AAD15976	1	CaMV 35S	Arabidopsis thaliana	dicot	Brassica napus	dicot	no	-5	freezing	no	nonacclimated		soil	T1		29.7872	3	100	3	-1.21109	0.666667
1309	Jaglo, K. R.2001.	CBF2	AAD15976	1	CaMV 35S	Arabidopsis thaliana	dicot	Brassica napus	dicot	no	-6	freezing	no	nonacclimated		soil	T1		56.1702	3	100.426	3	-0.581035	0.666667
1310	Jaglo, K. R.2001.	CBF2	AAD15976	1	CaMV 35S	Arabidopsis thaliana	dicot	Brassica napus	dicot	no	-7	freezing	no	nonacclimated		soil	T1		72.3404	3	97.0213	3	-0.293548	0.666667
1311	Jaglo, K. R.2001.	CBF2	AAD15976	1	CaMV 35S	Arabidopsis thaliana	dicot	Brassica napus	dicot	no	-8	freezing	no	nonacclimated		soil	T1		77.4468	3	99.1489	3	-0.247032	0.666667
1312	Jaglo, K. R.2001.	CBF3	AAD15977	1	CaMV 35S	Arabidopsis thaliana	dicot	Brassica napus	dicot	no	0	chilling	no	nonacclimated		soil	T1		7.65957	3	5.95745	3	0.251313	0.666667
1313	Jaglo, K. R.2001.	CBF3	AAD15977	1	CaMV 35S	Arabidopsis thaliana	dicot	Brassica napus	dicot	no	-2	freezing	no	nonacclimated		soil	T1		7.65957	3	18.2979	3	-0.87083	0.666667
1314	Jaglo, K. R.2001.	CBF3	AAD15977	1	CaMV 35S	Arabidopsis thaliana	dicot	Brassica napus	dicot	no	-3	freezing	no	nonacclimated		soil	T1		11.0638	3	38.7234	3	-1.25277	0.666667
1315	Jaglo, K. R.2001.	CBF3	AAD15977	1	CaMV 35S	Arabidopsis thaliana	dicot	Brassica napus	dicot	no	-4	freezing	no	nonacclimated		soil	T1		19.1489	3	88.0851	3	-1.52606	0.666667
1316	Jaglo, K. R.2001.	CBF3	AAD15977	1	CaMV 35S	Arabidopsis thaliana	dicot	Brassica napus	dicot	no	-5	freezing	no	nonacclimated		soil	T1		23.8298	3	100	3	-1.43423	0.666667
1317	Jaglo, K. R.2001.	CBF3	AAD15977	1	CaMV 35S	Arabidopsis thaliana	dicot	Brassica napus	dicot	no	-6	freezing	no	nonacclimated		soil	T1		28.5106	3	100.426	3	-1.25915	0.666667
1318	Jaglo, K. R.2001.	CBF3	AAD15977	1	CaMV 35S	Arabidopsis thaliana	dicot	Brassica napus	dicot	no	-7	freezing	no	nonacclimated		soil	T1		41.7021	3	97.0213	3	-0.844379	0.666667
1319	Jaglo, K. R.2001.	CBF3	AAD15977	1	CaMV 35S	Arabidopsis thaliana	dicot	Brassica napus	dicot	no	-8	freezing	no	nonacclimated		soil	T1		50.6383	3	99.1489	3	-0.671915	0.666667
1320	Qiang, Liu. 1998.	DREB1Ab		1	CaMV 35S	Arabidopsis thaliana	dicot	Arabidopsis thaliana	dicot	yes	-6	freezing			2 d	soil		21 d
1322	Qiang, Liu. 1998.	DREB1Ac		1	CaMV 35S	Arabidopsis thaliana	dicot	Arabidopsis thaliana	dicot	yes	-6	freezing			2 d	soil		21 d
1324	Kidokoro, Satoshi. 2015.	DREB1A		1	rd29A	Arabidopsis thaliana	dicot	Arabidopsis thaliana	dicot	yes	-8	freezing				soil
1325	Kidokoro, Satoshi. 2015.	DREB1A		1	rd29A	Arabidopsis thaliana	dicot	Arabidopsis thaliana	dicot	yes	-9	freezing				soil
1326	Kidokoro, Satoshi. 2015.	DREB1A		1	rd29A	Arabidopsis thaliana	dicot	Arabidopsis thaliana	dicot	yes	-10	freezing				soil
1327	Kidokoro, Satoshi. 2015.	GmDREB1F;1		1	rd29A	Glycine max	dicot	Arabidopsis thaliana	dicot	no	-8	freezing				soil
1328	Kidokoro, Satoshi. 2015.	GmDREB1F;1		1	rd29A	Glycine max	dicot	Arabidopsis thaliana	dicot	no	-9	freezing				soil
1329	Kidokoro, Satoshi. 2015.	GmDREB1F;1		1	rd29A	Glycine max	dicot	Arabidopsis thaliana	dicot	no	-10	freezing				soil
1330	Kidokoro, Satoshi. 2015.	DREB1A		1	CaMV 35S	Arabidopsis thaliana	dicot	Arabidopsis thaliana	dicot	yes	45	heat			40 min
1331	Kidokoro, Satoshi. 2015.	DREB2ACA		1	CaMV 35S	Arabidopsis thaliana	dicot	Arabidopsis thaliana	dicot	yes	45	heat			40 min
1332	Kidokoro, Satoshi. 2015.	GmDREB1F;1		1	CaMV 35S	Glycine max	dicot	Arabidopsis thaliana	dicot	no	45	heat			40 min
1333	Park, Sunchung. 2015	CBF2	AAD15976	1	CaMV 35S	Arabidopsis thaliana	dicot	Arabidopsis thaliana	dicot	yes	0	chilling	no	non-acclimated plants.22°C for 7 days (8-h photoperiod)	7 d				8.14043	3	5.05826	3	0.47582	0.666667
1334	Park, Sunchung. 2015	CBF2	AAD15976	1	CaMV 35S	Arabidopsis thaliana	dicot	Arabidopsis thaliana	dicot	yes	-2	freezing	no	non-acclimated plants.22°C for 7 days (8-h photoperiod)	7 d				14.4514	3	10.8272	3	0.288733	0.666667
1335	Park, Sunchung. 2015	CBF2	AAD15976	1	CaMV 35S	Arabidopsis thaliana	dicot	Arabidopsis thaliana	dicot	yes	-3	freezing	no	non-acclimated plants.22°C for 7 days (8-h photoperiod)	7 d				20.582	3	18.4071	3	0.11168	0.666667
1336	Park, Sunchung. 2015	CBF2	AAD15976	1	CaMV 35S	Arabidopsis thaliana	dicot	Arabidopsis thaliana	dicot	yes	-4	freezing	no	non-acclimated plants.22°C for 7 days (8-h photoperiod)	7 d				43.0264	3	35.0505	3	0.205023	0.666667
1337	Park, Sunchung. 2015	CBF2	AAD15976	1	CaMV 35S	Arabidopsis thaliana	dicot	Arabidopsis thaliana	dicot	yes	-5	freezing	no	non-acclimated plants.22°C for 7 days (8-h photoperiod)	7 d				75.2598	3	74.8964	3	0.0048403	0.666667
1338	Park, Sunchung. 2015	CBF2	AAD15976	1	CaMV 35S	Arabidopsis thaliana	dicot	Arabidopsis thaliana	dicot	yes	-6	freezing	no	non-acclimated plants.22°C for 7 days (8-h photoperiod)	7 d				87.3712	3	91.1788	3	-0.0426573	0.666667
1339	Park, Sunchung. 2015	CBF2	AAD15976	1	CaMV 35S	Arabidopsis thaliana	dicot	Arabidopsis thaliana	dicot	yes	-7	freezing	no	non-acclimated plants.22°C for 7 days (8-h photoperiod)	7 d				93.8634	3	95.1329	3	-0.0134343	0.666667
1340	Park, Sunchung. 2015	CBF2	AAD15976	1	CaMV 35S	Arabidopsis thaliana	dicot	Arabidopsis thaliana	dicot	yes	-8	freezing	no	non-acclimated plants.22°C for 7 days (8-h photoperiod)	7 d				86.3994	3	89.288	3	-0.0328864	0.666667
1341	Park, Sunchung. 2015	CBF2	AAD15976	1	CaMV 35S	Arabidopsis thaliana	dicot	Arabidopsis thaliana	dicot	yes	0	chilling	yes	cold-acclimated 4°C for 7 days(8-h photoperiod)	7 d				5.05941	3	4.33318	3	0.154948	0.666667
1342	Park, Sunchung. 2015	CBF2	AAD15976	1	CaMV 35S	Arabidopsis thaliana	dicot	Arabidopsis thaliana	dicot	yes	-2	freezing	yes	cold-acclimated 4°C for 7 days(8-h photoperiod)	7 d				7.56354	3	5.75106	3	0.273955	0.666667
1343	Park, Sunchung. 2015	CBF2	AAD15976	1	CaMV 35S	Arabidopsis thaliana	dicot	Arabidopsis thaliana	dicot	yes	-4	freezing	yes	cold-acclimated 4°C for 7 days(8-h photoperiod)	7 d				12.5727	3	12.935	3	-0.028405	0.666667
1344	Park, Sunchung. 2015	CBF2	AAD15976	1	CaMV 35S	Arabidopsis thaliana	dicot	Arabidopsis thaliana	dicot	yes	-5	freezing	yes	cold-acclimated 4°C for 7 days(8-h photoperiod)	7 d				14.7151	3	11.4526	3	0.250661	0.666667
1345	Park, Sunchung. 2015	CBF2	AAD15976	1	CaMV 35S	Arabidopsis thaliana	dicot	Arabidopsis thaliana	dicot	yes	-6	freezing	yes	cold-acclimated 4°C for 7 days(8-h photoperiod)	7 d				21.0265	3	15.4076	3	0.31092	0.666667
1346	Park, Sunchung. 2015	CBF2	AAD15976	1	CaMV 35S	Arabidopsis thaliana	dicot	Arabidopsis thaliana	dicot	yes	-7	freezing	yes	cold-acclimated 4°C for 7 days(8-h photoperiod)	7 d				37.6704	3	22.6262	3	0.509766	0.666667
1347	Park, Sunchung. 2015	CBF2	AAD15976	1	CaMV 35S	Arabidopsis thaliana	dicot	Arabidopsis thaliana	dicot	yes	-8	freezing	yes	cold-acclimated 4°C for 7 days(8-h photoperiod)	7 d				43.9819	3	22.2296	3	0.682355	0.666667
1348	Park, Sunchung. 2015	CBF2	AAD15976	1	CaMV 35S	Arabidopsis thaliana	dicot	Arabidopsis thaliana	dicot	yes	-9	freezing	yes	cold-acclimated 4°C for 7 days(8-h photoperiod)	7 d				74.5831	3	27.6698	3	0.991573	0.666667
1349	Park, Sunchung. 2015	CBF2	AAD15976	1	CaMV 35S	Arabidopsis thaliana	dicot	Arabidopsis thaliana	dicot	yes	-10	freezing	yes	cold-acclimated 4°C for 7 days(8-h photoperiod)	7 d				82.1639	3	39.5652	3	0.730766	0.666667
1350	Park, Sunchung. 2015	CBF2	AAD15976	1	CaMV 35S	Arabidopsis thaliana	dicot	Arabidopsis thaliana	dicot	yes	-11	severe freezing	yes	cold-acclimated 4°C for 7 days(8-h photoperiod)	7 d				83.0371	3	63.46	3	0.268878	0.666667
1351	Park, Sunchung. 2015	CBF2	AAD15976	1	CaMV 35S	Arabidopsis thaliana	dicot	Arabidopsis thaliana	dicot	yes	0	chilling	no	non-acclimated plants.22°C for 7 days 2 weeks (12-h photoperiod).	7 d				8.85541	3	7.95181	3	0.107629	0.666667
1352	Park, Sunchung. 2015	CBF2	AAD15976	1	CaMV 35S	Arabidopsis thaliana	dicot	Arabidopsis thaliana	dicot	yes	-2	freezing	no	non-acclimated plants.22°C for 7 days 2 weeks (12-h photoperiod).	7 d				14.4578	3	12.6506	3	0.133529	0.666667
1353	Park, Sunchung. 2015	CBF2	AAD15976	1	CaMV 35S	Arabidopsis thaliana	dicot	Arabidopsis thaliana	dicot	yes	-3	freezing	no	non-acclimated plants.22°C for 7 days 2 weeks (12-h photoperiod).	7 d				19.1566	3	14.0964	3	0.306728	0.666667
1354	Park, Sunchung. 2015	CBF2	AAD15976	1	CaMV 35S	Arabidopsis thaliana	dicot	Arabidopsis thaliana	dicot	yes	-4	freezing	no	non-acclimated plants.22°C for 7 days 2 weeks (12-h photoperiod).	7 d				56.2049	3	30.7229	3	0.603995	0.666667
1355	Park, Sunchung. 2015	CBF2	AAD15976	1	CaMV 35S	Arabidopsis thaliana	dicot	Arabidopsis thaliana	dicot	yes	-5	freezing	no	non-acclimated plants.22°C for 7 days 2 weeks (12-h photoperiod).	7 d				96.0844	3	64.3373	3	0.401087	0.666667
1356	Park, Sunchung. 2015	CBF2	AAD15976	1	CaMV 35S	Arabidopsis thaliana	dicot	Arabidopsis thaliana	dicot	yes	-6	freezing	no	non-acclimated plants.22°C for 7 days 2 weeks (12-h photoperiod).	7 d				97.2827	3	85.6627	3	0.127203	0.666667
1357	Park, Sunchung. 2015	CBF2	AAD15976	1	CaMV 35S	Arabidopsis thaliana	dicot	Arabidopsis thaliana	dicot	yes	-7	freezing	no	non-acclimated plants.22°C for 7 days 2 weeks (12-h photoperiod).	7 d				98.5508	3	96.506	3	0.020967	0.666667
1358	Park, Sunchung. 2015	CBF2	AAD15976	1	CaMV 35S	Arabidopsis thaliana	dicot	Arabidopsis thaliana	dicot	yes	-8	freezing	no	non-acclimated plants.22°C for 7 days 2 weeks (12-h photoperiod).	7 d				102.174	3	95.7831	3	0.064589	0.666667
1359	Park, Sunchung. 2015	CBF2	AAD15976	1	CaMV 35S	Arabidopsis thaliana	dicot	Arabidopsis thaliana	dicot	yes	0	chilling	yes	cold-acclimated 4°C for 2 weeks (12-h photoperiod)	14 d				5.43478	3	3.98551	3	0.310155	0.666667
1360	Park, Sunchung. 2015	CBF2	AAD15976	1	CaMV 35S	Arabidopsis thaliana	dicot	Arabidopsis thaliana	dicot	yes	-2	freezing	yes	cold-acclimated 4°C for 2 weeks (12-h photoperiod)	14 d				5.43478	3	3.98551	3	0.310154	0.666667
1361	Park, Sunchung. 2015	CBF2	AAD15976	1	CaMV 35S	Arabidopsis thaliana	dicot	Arabidopsis thaliana	dicot	yes	-3	freezing	yes	cold-acclimated 4°C for 2 weeks (12-h photoperiod)	14 d				12.6812	3	3.98551	3	1.15745	0.666667
1362	Park, Sunchung. 2015	CBF2	AAD15976	1	CaMV 35S	Arabidopsis thaliana	dicot	Arabidopsis thaliana	dicot	yes	-4	freezing	yes	cold-acclimated 4°C for 2 weeks (12-h photoperiod)	14 d				11.0507	3	5.7971	3	0.645137	0.666667
1363	Park, Sunchung. 2015	CBF2	AAD15976	1	CaMV 35S	Arabidopsis thaliana	dicot	Arabidopsis thaliana	dicot	yes	-5	freezing	yes	cold-acclimated 4°C for 2 weeks (12-h photoperiod)	14 d				11.5942	3	9.05797	3	0.246861	0.666667
1364	Park, Sunchung. 2015	CBF2	AAD15976	1	CaMV 35S	Arabidopsis thaliana	dicot	Arabidopsis thaliana	dicot	yes	-6	freezing	yes	cold-acclimated 4°C for 2 weeks (12-h photoperiod)	14 d				8.33333	3	5.7971	3	0.362906	0.666667
1365	Park, Sunchung. 2015	CBF2	AAD15976	1	CaMV 35S	Arabidopsis thaliana	dicot	Arabidopsis thaliana	dicot	yes	-7	freezing	yes	cold-acclimated 4°C for 2 weeks (12-h photoperiod)	14 d				18.6594	3	6.52174	3	1.05121	0.666667
1366	Park, Sunchung. 2015	CBF2	AAD15976	1	CaMV 35S	Arabidopsis thaliana	dicot	Arabidopsis thaliana	dicot	yes	-8	freezing	yes	cold-acclimated 4°C for 2 weeks (12-h photoperiod)	14 d				60.8696	3	25	3	0.889858	0.666667
1367	Park, Sunchung. 2015	CBF2	AAD15976	1	CaMV 35S	Arabidopsis thaliana	dicot	Arabidopsis thaliana	dicot	yes	-9	freezing	yes	cold-acclimated 4°C for 2 weeks (12-h photoperiod)	14 d				88.0435	3	42.029	3	0.739471	0.666667
1368	Park, Sunchung. 2015	CBF2	AAD15976	1	CaMV 35S	Arabidopsis thaliana	dicot	Arabidopsis thaliana	dicot	yes	-10	freezing	yes	cold-acclimated 4°C for 2 weeks (12-h photoperiod)	14 d				97.8262	3	50.3623	3	0.663949	0.666667
1369	Park, Sunchung. 2015	CBF2	AAD15976	1	CaMV 35S	Arabidopsis thaliana	dicot	Arabidopsis thaliana	dicot	yes	-11	severe freezing	yes	cold-acclimated 4°C for 2 weeks (12-h photoperiod)	14 d				93.2971	3	83.6957	3	0.108601	0.666667
1370	Park, Sunchung. 2015	CBF2	AAD15976	1	CaMV 35S	Arabidopsis thaliana	dicot	Arabidopsis thaliana	dicot	yes	-12	severe freezing	yes	cold-acclimated 4°C for 2 weeks (12-h photoperiod)	14 d				98.9132	3	81.1594	3	0.197827	0.666667
1373	Tillett, Richard L. 2012	VvCBF4	DQ497624	1	CaMV 35S	Vitis vinifera	dicot	Vitis vinifera	dicot	yes	-4	freezing			24 h	soil
1374	Tillett, Richard L. 2012	VvCBF4	DQ497624	1	CaMV 35S	Vitis vinifera	dicot	Vitis vinifera	dicot	yes	0	chilling				soil			10.4909	11	10.2389	11	0.0243143	0.181818
1375	Tillett, Richard L. 2012	VvCBF4	DQ497624	1	CaMV 35S	Vitis vinifera	dicot	Vitis vinifera	dicot	yes	-1	freezing				soil			10.2619	11	8.53242	11	0.184564	0.181818
1376	Tillett, Richard L. 2012	VvCBF4	DQ497624	1	CaMV 35S	Vitis vinifera	dicot	Vitis vinifera	dicot	yes	-2	freezing				soil			7.29776	11	9.21502	11	-0.233268	0.181818
1377	Tillett, Richard L. 2012	VvCBF4	DQ497624	1	CaMV 35S	Vitis vinifera	dicot	Vitis vinifera	dicot	yes	-3	freezing				soil			13.2307	11	9.21502	11	0.361705	0.181818
1378	Tillett, Richard L. 2012	VvCBF4	DQ497624	1	CaMV 35S	Vitis vinifera	dicot	Vitis vinifera	dicot	yes	-4	freezing				soil			12.2018	11	11.2628	11	0.0800758	0.181818
1379	Tillett, Richard L. 2012	VvCBF4	DQ497624	1	CaMV 35S	Vitis vinifera	dicot	Vitis vinifera	dicot	yes	-5	freezing				soil			11.6322	11	10.2389	11	0.12758	0.181818
1380	Tillett, Richard L. 2012	VvCBF4	DQ497624	1	CaMV 35S	Vitis vinifera	dicot	Vitis vinifera	dicot	yes	-6	freezing				soil			18.7016	11	32.7645	11	-0.560737	0.181818
1381	Tillett, Richard L. 2012	VvCBF4	DQ497624	1	CaMV 35S	Vitis vinifera	dicot	Vitis vinifera	dicot	yes	-7	freezing				soil			17.4463	11	30.7167	11	-0.565681	0.181818
1382	Tillett, Richard L. 2012	VvCBF4	DQ497624	1	CaMV 35S	Vitis vinifera	dicot	Vitis vinifera	dicot	yes	-8	freezing				soil			49.707	11	46.0751	11	0.0758731	0.181818
1383	Tillett, Richard L. 2012	VvCBF4	DQ497624	1	CaMV 35S	Vitis vinifera	dicot	Vitis vinifera	dicot	yes	-9	freezing				soil			63.9772	11	66.8942	11	-0.0445855	0.181818
1384	Tillett, Richard L. 2012	VvCBF4	DQ497624	1	CaMV 35S	Vitis vinifera	dicot	Vitis vinifera	dicot	yes	-10	freezing				soil			75.0374	11	77.8157	11	-0.0363566	0.181818
1385	Tillett, Richard L. 2012	VvCBF4	DQ497624	1	CaMV 35S	Vitis vinifera	dicot	Vitis vinifera	dicot	yes	-11	severe freezing				soil			76.8596	11	82.9352	11	-0.0760788	0.181818
1386	Tillett, Richard L. 2012	VvCBF4	DQ497624	1	CaMV 35S	Vitis vinifera	dicot	Vitis vinifera	dicot	yes	-12	severe freezing				soil			81.1842	11	80.2048	11	0.0121369	0.181818
1402	Zhen, Ying. 2011.	CBF		1	CaMV 35S	Arabidopsis thaliana	dicot	Arabidopsis thaliana	dicot	yes	4	chilling	yes	cold-acclimated 4 C walk-in coldchamber	3 d
1403	Zhen, Ying. 2011.	CBF		1	CaMV 35S	Arabidopsis thaliana	dicot	Arabidopsis thaliana	dicot	yes	4	chilling	no	non-cold-acclimated	3 d
1414	Kasuga, M. 1999	DREB1Aa		1	CaMV 35S	Arabidopsis thaliana	dicot	Arabidopsis thaliana	dicot	yes	control conditions	non-stressed			53 d	soil
1415	Kasuga, M. 1999	DREB1Ab		1	CaMV 35S	Arabidopsis thaliana	dicot	Arabidopsis thaliana	dicot	yes	control conditions	non-stressed			53 d	soil
1416	Kasuga, M. 1999	DREB1Ac		1	CaMV 35S	Arabidopsis thaliana	dicot	Arabidopsis thaliana	dicot	yes	control conditions	non-stressed			53 d	soil
1417	Kasuga, M. 1999	DREB1Aa		1	rd29A	Arabidopsis thaliana	dicot	Arabidopsis thaliana	dicot	yes	control conditions	non-stressed			63 d	soil
1418	Kasuga, M. 1999	DREB1A		1	rd29A	Arabidopsis thaliana	dicot	Arabidopsis thaliana	dicot	yes	-6	freezing			2 d	soil		21 d
1419	Kasuga, M. 1999	DREB1Ab		1	CaMV 35S	Arabidopsis thaliana	dicot	Arabidopsis thaliana	dicot	yes	-6	freezing			2 d	soil		21 d
1420	Kasuga, M. 1999	DREB1Ac		1	CaMV 35S	Arabidopsis thaliana	dicot	Arabidopsis thaliana	dicot	yes	-6	freezing			2 d	soil		21 d
1426	Kasuga, M. 2004.	DREB1Aa		1	rd29A	Arabidopsis thaliana	dicot	Nicotiana tabacum	dicot	no	none	non-stressed
1427	Kasuga, M. 2004.	DREB1Aa		1	CaMV 35S	Arabidopsis thaliana	dicot	Nicotiana tabacum	dicot	no	none	non-stressed
1428	Kasuga, M. 2004.	DREB1Ab		1	CaMV 35S	Arabidopsis thaliana	dicot	Nicotiana tabacum	dicot	no	none	non-stressed
1429	Kasuga, M. 2004.	DREB1Aa		1	rd29A	Arabidopsis thaliana	dicot	Nicotiana tabacum	dicot	no	1	chilling			10 d	medium			9.1	8	22.5	8	-0.905241	0.25
1430	Kasuga, M. 2004.	DREB1Aa		1	CaMV 35S	Arabidopsis thaliana	dicot	Nicotiana tabacum	dicot	no	1	chilling			10 d	medium			4.8	8	22.5	8	-1.5449	0.25																									0.5
1433	Kasuga, M. 2004.	DREB1Aa		1	rd29A	Arabidopsis thaliana	dicot	Nicotiana tabacum	dicot	no	control conditions	non-stressed			21 d	medium			3.8	8	5.8	8	-0.422857	0.25
1434	Kasuga, M. 2004.	DREB1Aa		1	CaMV 35S	Arabidopsis thaliana	dicot	Nicotiana tabacum	dicot	no	control conditions	non-stressed			21 d	medium			5.2	8	5.8	8	-0.109199	0.25																									0.49
1452	Oh, S. J. 2005.	CBF3	AAD15977	1	Ubi1	Arabidopsis thaliana	dicot	Oryza sativa	monocot	no	normal	non-stressed			2 h	other	T4	14 d																															0.788939
1453	Oh, S. J. 2005.	CBF3	AAD15977	1	Ubi1	Arabidopsis thaliana	dicot	Oryza sativa	monocot	no	4	chilling			2 h	other	T4	14 d																															0.538574
1454	Hsieh, T. H. 2002.	CBF1	AAC49662	1	CaMV 35S	Arabidopsis thaliana	dicot	Lycopersicon esculentum	dicot	no	0	chilling			7 d	soil	T1
1455	Hsieh, T. H. 2002.	CBF1	AAC49662	1	CaMV 35S	Arabidopsis thaliana	dicot	Lycopersicon esculentum	dicot	no	24	non-stressed			7 d	soil	T1		4.41176	5	4.41176	5	0	0.4																									0.840278
1456	Hsieh, T. H. 2002.	CBF1	AAC49662	1	CaMV 35S	Arabidopsis thaliana	dicot	Lycopersicon esculentum	dicot	no	6	chilling			7 d	soil	T1		12.5	5	23.5294	5	-0.632522	0.4																									0.732639
1457	Hsieh, T. H. 2002.	CBF1	AAC49662	1	CaMV 35S	Arabidopsis thaliana	dicot	Lycopersicon esculentum	dicot	no	4	chilling			7 d	soil	T1		9.55882	5	33.8235	5	-1.26369	0.4																									0.773148
1458	Hsieh, T. H. 2002.	CBF1	AAC49662	1	CaMV 35S	Arabidopsis thaliana	dicot	Lycopersicon esculentum	dicot	no	2	chilling			7 d	soil	T1		11.2745	5	77.8412	5	-1.93213	0.4																									0.734954
1459	Hsieh, T. H. 2002.	CBF1	AAC49662	1	CaMV 35S	Arabidopsis thaliana	dicot	Lycopersicon esculentum	dicot	no	0	chilling			7 d	soil	T1		16.9118	5	82.3529	5	-1.583	0.4																									0.685185
1460	Hsieh, T. H. 2002.	CBF1	AAC49662	1	CaMV 35S	Arabidopsis thaliana	dicot	Lycopersicon esculentum	dicot	no	normal	non-stressed			39 d	soil	T2	21 d
1461	Hsieh, T. H. 2002.	CBF1	AAC49662	1	CaMV 35S	Arabidopsis thaliana	dicot	Lycopersicon esculentum	dicot	no	normal	non-stressed			39 d	soil	T2	21 d
1462	Hsieh, T. H. 2002.	CBF1	AAC49662	1	CaMV 35S	Arabidopsis thaliana	dicot	Lycopersicon esculentum	dicot	no	0	chilling			1 d	soil	T2	21 d	16.6667	7	66.9643	7	-1.39075	0.285714																									0.653328
1463	Hsieh, T. H. 2002.	CBF1	AAC49662	1	CaMV 35S	Arabidopsis thaliana	dicot	Lycopersicon esculentum	dicot	no	0	chilling			1 d	soil	T2	21 d	18.1547	7	68.75	7	-1.33155	0.285714																									0.71609
1464	Hsieh, T. H. 2002.	CBF1	AAC49662	1	CaMV 35S	Arabidopsis thaliana	dicot	Lycopersicon esculentum	dicot	no	0	chilling			3 d	soil	T2	21 d	19.0476	7	81.25	7	-1.45059	0.285714																									0.676187
1465	Hsieh, T. H. 2002.	CBF1	AAC49662	1	CaMV 35S	Arabidopsis thaliana	dicot	Lycopersicon esculentum	dicot	no	0	chilling			3 d	soil	T2	21 d	17.5595	7	87.5	7	-1.60604	0.285714																									0.710801
1466	Hsieh, T. H. 2002.	CBF1	AAC49662	1	CaMV 35S	Arabidopsis thaliana	dicot	Lycopersicon esculentum	dicot	no	0	chilling			5 d	soil	T2	21 d	20.2381	7	95.5357	7	-1.55193	0.285714																									0.569158
1467	Hsieh, T. H. 2002.	CBF1	AAC49662	1	CaMV 35S	Arabidopsis thaliana	dicot	Lycopersicon esculentum	dicot	no	0	chilling			5 d	soil	T2	21 d	18.1548	7	91.9643	7	-1.62247	0.285714																									0.571323
1468	Hsieh, T. H. 2002.	CBF1	AAC49662	1	CaMV 35S	Arabidopsis thaliana	dicot	Lycopersicon esculentum	dicot	no	0	chilling			7 d	soil	T2	21 d	20.2381	7	89.2857	7	-1.48427	0.285714																									0.576857
1469	Hsieh, T. H. 2002.	CBF1	AAC49662	1	CaMV 35S	Arabidopsis thaliana	dicot	Lycopersicon esculentum	dicot	no	0	chilling			7 d	soil	T2	21 d	22.0238	7	93.75	7	-1.44851	0.285714																									0.56387
1470	Hsieh, T. H. 2002.	CBF1	AAC49662	1	CaMV 35S	Arabidopsis thaliana	dicot	Lycopersicon esculentum	dicot	no	0	chilling			7 d	soil	T2	21 d	22.3214	7	85.7143	7	-1.34547	0.285714																									0.703622
1471	Hsieh, T. H. 2002.	CBF1	AAC49662	1	CaMV 35S	Arabidopsis thaliana	dicot	Lycopersicon esculentum	dicot	no	0	chilling			7 d	soil	T2	21 d	21.4286	7	90.1786	7	-1.43707	0.285714																									0.720894
1474	Jaglo-Ottosen, K. R. 1998.	CBF1	AAC49662	1	CaMV 35S	Arabidopsis thaliana	dicot	Arabidopsis thaliana	dicot	yes	0	chilling	no	nonacclimated			T2		4.95598	5	4.59126	5	0.0764394	0.4
1475	Jaglo-Ottosen, K. R. 1998.	CBF1	AAC49662	1	CaMV 35S	Arabidopsis thaliana	dicot	Arabidopsis thaliana	dicot	yes	-2	freezing	no	nonacclimated			T2		8.41824	5	10.8036	5	-0.249479	0.4
1476	Jaglo-Ottosen, K. R. 1998.	CBF1	AAC49662	1	CaMV 35S	Arabidopsis thaliana	dicot	Arabidopsis thaliana	dicot	yes	-3	freezing	no	nonacclimated			T2		12.6396	5	22.7193	5	-0.58638	0.4
1477	Jaglo-Ottosen, K. R. 1998.	CBF1	AAC49662	1	CaMV 35S	Arabidopsis thaliana	dicot	Arabidopsis thaliana	dicot	yes	-4	freezing	no	nonacclimated			T2		25.5841	5	48.7986	5	-0.645729	0.4
1478	Jaglo-Ottosen, K. R. 1998.	CBF1	AAC49662	1	CaMV 35S	Arabidopsis thaliana	dicot	Arabidopsis thaliana	dicot	yes	-5	freezing	no	nonacclimated			T2		41.3749	5	72.1946	5	-0.55669	0.4
1479	Jaglo-Ottosen, K. R. 1998.	CBF1	AAC49662	1	CaMV 35S	Arabidopsis thaliana	dicot	Arabidopsis thaliana	dicot	yes	-6	freezing	no	nonacclimated			T2		53.5614	5	94.829	5	-0.571248	0.4
1480	Jaglo-Ottosen, K. R. 1998.	CBF1	AAC49662	1	CaMV 35S	Arabidopsis thaliana	dicot	Arabidopsis thaliana	dicot	yes	-7	freezing	no	nonacclimated			T2		59.6783	5	101.225	5	-0.528376	0.4
1481	Jaglo-Ottosen, K. R. 1998.	CBF1	AAC49662	1	CaMV 35S	Arabidopsis thaliana	dicot	Arabidopsis thaliana	dicot	yes	-8	freezing	no	nonacclimated			T2		90.6415	5	102.34	5	-0.121388	0.4
1521	Kobayashi, Fuminori. 2008.	Wdreb2		1	CaMV 35S	Triticum aestivum	monocot	Nicotiana tabacum	dicot	no	-25	severe freezing			45 min		T2	14 d
1527	Hong, Bo. 2009.	AtDREB1A	AAD15977	1	CaMV 35S	Arabidopsis thaliana	dicot	chrysanthemum	dicot	no	45	heat
1528	Hong, Bo. 2009.	AtDREB1A	AAD15977	1	CaMV 35S	Arabidopsis thaliana	dicot	chrysanthemum	dicot	no	45	heat			0 h				13.5111	5	13.5111	5	0	0.4
1529	Hong, Bo. 2009.	AtDREB1A	AAD15977	1	CaMV 35S	Arabidopsis thaliana	dicot	chrysanthemum	dicot	no	45	heat			6 h				12.8	5	12.8	5	0	0.4
1530	Hong, Bo. 2009.	AtDREB1A	AAD15977	1	CaMV 35S	Arabidopsis thaliana	dicot	chrysanthemum	dicot	no	45	heat			12 h				17.7778	5	16.7111	5	0.0618773	0.4
1531	Hong, Bo. 2009.	AtDREB1A	AAD15977	1	CaMV 35S	Arabidopsis thaliana	dicot	chrysanthemum	dicot	no	45	heat			24 h				21.3333	5	21.3333	5	0	0.4
1532	Hong, Bo. 2009.	AtDREB1A	AAD15977	1	CaMV 35S	Arabidopsis thaliana	dicot	chrysanthemum	dicot	no	45	heat			36 h				49.0667	5	85.3333	5	-0.553384	0.4
1533	Lee, S. C. 2004	CBF1/DREB1b	AAC49662	1	ubiquitin	Arabidopsis thaliana	dicot	Oryza sativa	monocot	no	4	chilling			0 h	other	T2	14 d																															0.820588
1534	Lee, S. C. 2004	CBF1/DREB1b	AAC49662	1	ubiquitin	Arabidopsis thaliana	dicot	Oryza sativa	monocot	no	4	chilling			24 h	other	T2	14 d																															0.191912
1540	Sakuma, Y. 2006.	DREB1A-b		1	CaMV 35S	Arabidopsis thaliana	dicot	Arabidopsis thaliana	dicot	yes	–6	freezing			30 h	soil		28 d
1541	Sakuma, Y. 2006.	DREB2A CA		1	CaMV 35S	Arabidopsis thaliana	dicot	Arabidopsis thaliana	dicot	yes	–6	freezing			30 h	soil		28 d
1544	Hong, Bo. 2006.	DREB1A	AAD15977	1	CaMV 35S	Arabidopsis thaliana	dicot	chrysanthemum	dicot	no	2	chilling			0 h	soil			11.4833	5	12.2488	5	-0.0645342	0.4
1545	Hong, Bo. 2006.	DREB1A	AAD15977	1	CaMV 35S	Arabidopsis thaliana	dicot	chrysanthemum	dicot	no	2	chilling			72 h	soil			25.6459	5	52.0574	5	-0.707963	0.4
1546	Hong, Bo. 2006.	DREB1A	AAD15977	1	CaMV 35S	Arabidopsis thaliana	dicot	chrysanthemum	dicot	no	2	chilling			120 h	soil			41.3379	5	70.0478	5	-0.527398	0.4
1547	Hong, Bo. 2006.	DREB1A	AAD15977	1	rd29A	Arabidopsis thaliana	dicot	chrysanthemum	dicot	no	2	chilling			0 h	soil			11.1005	5	12.2488	5	-0.0984378	0.4
1548	Hong, Bo. 2006.	DREB1A	AAD15977	1	rd29A	Arabidopsis thaliana	dicot	chrysanthemum	dicot	no	2	chilling			72 h	soil			11.866	5	52.0574	5	-1.47867	0.4
1549	Hong, Bo. 2006.	DREB1A	AAD15977	1	rd29A	Arabidopsis thaliana	dicot	chrysanthemum	dicot	no	2	chilling			120 h	soil			18.756	5	70.0478	5	-1.31766	0.4
1550	Hong, Bo. 2006.	DREB1A	AAD15977	1	CaMV 35S	Arabidopsis thaliana	dicot	chrysanthemum	dicot	no	2	chilling			0 h	soil									126.316	5	118.421	5	0.0645406	0.4							18.6	5	14.1	5	0.276987	0.4
1551	Hong, Bo. 2006.	DREB1A	AAD15977	1	CaMV 35S	Arabidopsis thaliana	dicot	chrysanthemum	dicot	no	2	chilling			8 h	soil									126.316	5	152.632	5	-0.189243	0.4							25.8	5	49.5	5	-0.651598	0.4
1552	Hong, Bo. 2006.	DREB1A	AAD15977	1	CaMV 35S	Arabidopsis thaliana	dicot	chrysanthemum	dicot	no	2	chilling			16 h	soil									126.316	5	157.895	5	-0.223144	0.4							40.5	5	31.8	5	0.241836	0.4
1553	Hong, Bo. 2006.	DREB1A	AAD15977	1	CaMV 35S	Arabidopsis thaliana	dicot	chrysanthemum	dicot	no	2	chilling			36 h	soil									160.526	5	200	5	-0.219861	0.4							29.1	5	20.1	5	0.370018	0.4
1554	Hong, Bo. 2006.	DREB1A	AAD15977	1	CaMV 35S	Arabidopsis thaliana	dicot	chrysanthemum	dicot	no	2	chilling			56 h	soil									202.632	5	260.526	5	-0.251311	0.4							24.6	5	13.5	5	0.600057	0.4
1555	Hong, Bo. 2006.	DREB1A	AAD15977	1	CaMV 35S	Arabidopsis thaliana	dicot	chrysanthemum	dicot	no	2	chilling			76 h	soil									273.684	5	236.842	5	0.144581	0.4							17.7	5	11.7	5	0.413976	0.4
1556	Hong, Bo. 2006.	DREB1A	AAD15977	1	CaMV 35S	Arabidopsis thaliana	dicot	chrysanthemum	dicot	no	2	chilling			96 h	soil									294.737	5	152.632	5	0.658054	0.4							13.2	5	4.5	5	1.07614	0.4
1557	Hong, Bo. 2006.	DREB1A	AAD15977	1	CaMV 35S	Arabidopsis thaliana	dicot	chrysanthemum	dicot	no	2	chilling			120 h	soil									276.316	5	147.368	5	0.628612	0.4							10.2	5	4.8	5	0.753772	0.4
1558	Hong, Bo. 2006.	DREB1A	AAD15977	1	rd29A	Arabidopsis thaliana	dicot	chrysanthemum	dicot	no	2	chilling			0 h	soil									123.684	5	118.421	5	0.0434839	0.4							17.1	5	14.1	5	0.192904	0.4
1559	Hong, Bo. 2006.	DREB1A	AAD15977	1	rd29A	Arabidopsis thaliana	dicot	chrysanthemum	dicot	no	2	chilling			8 h	soil									110.526	5	152.632	5	-0.322779	0.4							20.1	5	49.5	5	-0.901253	0.4
1560	Hong, Bo. 2006.	DREB1A	AAD15977	1	rd29A	Arabidopsis thaliana	dicot	chrysanthemum	dicot	no	2	chilling			16 h	soil									105.263	5	157.895	5	-0.405468	0.4							24.9	5	31.8	5	-0.244598	0.4
1561	Hong, Bo. 2006.	DREB1A	AAD15977	1	rd29A	Arabidopsis thaliana	dicot	chrysanthemum	dicot	no	2	chilling			36 h	soil									105.263	5	200	5	-0.641855	0.4							36.3	5	20.1	5	0.591098	0.4
1562	Hong, Bo. 2006.	DREB1A	AAD15977	1	rd29A	Arabidopsis thaliana	dicot	chrysanthemum	dicot	no	2	chilling			56 h	soil									147.368	5	260.526	5	-0.56977	0.4							33.3	5	13.5	5	0.902868	0.4
1563	Hong, Bo. 2006.	DREB1A	AAD15977	1	rd29A	Arabidopsis thaliana	dicot	chrysanthemum	dicot	no	2	chilling			76 h	soil									192.105	5	236.842	5	-0.209351	0.4							26.4	5	11.7	5	0.813775	0.4
1564	Hong, Bo. 2006.	DREB1A	AAD15977	1	rd29A	Arabidopsis thaliana	dicot	chrysanthemum	dicot	no	2	chilling			96 h	soil									363.158	5	152.632	5	0.866808	0.4							21.3	5	4.5	5	1.55463	0.4
1565	Hong, Bo. 2006.	DREB1A	AAD15977	1	rd29A	Arabidopsis thaliana	dicot	chrysanthemum	dicot	no	2	chilling			120 h	soil									357.895	5	147.368	5	0.887307	0.4							19.8	5	4.8	5	1.41707	0.4
1566	Hong, Bo. 2006.	DREB1A	AAD15977	1	CaMV 35S	Arabidopsis thaliana	dicot	chrysanthemum	dicot	no	-4	freezing			12 h	soil
1567	Hong, Bo. 2006.	DREB1A	AAD15977	1	rd29A	Arabidopsis thaliana	dicot	chrysanthemum	dicot	no	-4	freezing			12 h	soil
1568	Hong, Bo. 2006.	DREB1A	AAD15977	1	CaMV 35S	Arabidopsis thaliana	dicot	chrysanthemum	dicot	no	-8	freezing			12 h	soil
1569	Hong, Bo. 2006.	DREB1A	AAD15977	1	rd29A	Arabidopsis thaliana	dicot	chrysanthemum	dicot	no	-8	freezing			12 h	soil
1599	Liu, Xue-Qin. 2015	MnDREB4A		1	CaMV 35S	Morus notabilis	dicot	Nicotiana tabacum	dicot	no	none	non-stressed				soil		56 d							937.5	3	712.5	3	0.274437	0.666667	0.00370909	3	0.00472727	3	-0.242561	0.666667
1600	Liu, Xue-Qin. 2015	MnDREB4A		1	CaMV 35S	Morus notabilis	dicot	Nicotiana tabacum	dicot	no	40	heat				soil		56 d							4537.5	3	2550	3	0.576283	0.666667	0.00447273	3	0.00549091	3	-0.205095	0.666667
1601	Liu, Xue-Qin. 2015	MnDREB4A		1	CaMV 35S	Morus notabilis	dicot	Nicotiana tabacum	dicot	no	none	non-stressed				soil		56 d							931.373	3	751.634	3	0.21441	0.666667	0.00371257	3	0.00467066	3	-0.229576	0.666667
1602	Liu, Xue-Qin. 2015	MnDREB4A		1	CaMV 35S	Morus notabilis	dicot	Nicotiana tabacum	dicot	no	4	chilling				soil		56 d							1715.69	3	1388.89	3	0.21131	0.666667	0.00437126	3	0.00778443	3	-0.577074	0.666667
1674	Zhou, Wei. 2016.	ZmDBF3	NM_001157828	1		Arabidopsis thaliana	dicot	Zea mays	monocot	no	-6	freezing			3 h	soil		21 d
1675	Xiaoshuang Li.et.al. 2014	PaCBF1	KF574003	1	CaMV 35S	Phalaenopsis aphrodite	monocot	Arabidopsis thaliana	dicot	no	-8	freezing				medium	T1	14 d	50.1694	14	57.8904	14	-0.143146	0.142857
1676	Xiaoshuang Li.et.al. 2014	PaCBF1	KF574003	1	CaMV 35S	Phalaenopsis aphrodite	monocot	Arabidopsis thaliana	dicot	no	25	non-stressed				medium	T1	14 d	1.40351	14	1.05263	14	0.287684	0.142857
1684	Xiaoshuang Li.et.al. 2014	EsDREB2B		1	CaMV 35S	Eremosparton songoricum	dicot	Nicotiana tabacum	dicot	no	none	non-stressed				medium	T2	14 d							215.385	24	215.385	24	-2.32143e-06	0.0833333	4.6875	24	4.6875	24	0	0.0833333
1687	Xiaoshuang Li.et.al. 2014	EsDREB2B		1	CaMV 35S	Eremosparton songoricum	dicot	Nicotiana tabacum	dicot	no	4℃	chilling			20 d	liquid	T2	14 d							546.154	24	338.462	24	0.478489	0.0833333	4.6875	24	7.29167	24	-0.441833	0.0833333
1688	Xiaoshuang Li.et.al. 2014	EsDREB2B		1	CaMV 35S	Eremosparton songoricum	dicot	Nicotiana tabacum	dicot	no	42℃	heat			7 d	liquid	T2	14 d							592.308	24	384.615	24	0.431784	0.0833333	14.7786	24	22.526	24	-0.421487	0.0833333
1689	Zhang, Yang. 2009.	OsDREB1D	BAD67595	1	CaMV 35S	Oryza sativa	monocot	Arabidopsis thaliana	dicot	no	-20	severe freezing			30 min	soil		21 d
1690	Park, Sunchung. 2015	CBF2	AAD15976	1	CaMV 35S	Arabidopsis thaliana	dicot	Arabidopsis thaliana	dicot	yes	-7	freezing			4 h	soil
1691	Park, Sunchung. 2015	CBF2	AAD15976	1	CaMV 35S	Arabidopsis thaliana	dicot	Arabidopsis thaliana	dicot	yes	-7	freezing			6 h	soil
1692	Park, Sunchung. 2015	CBF2	AAD15976	1	CaMV 35S	Arabidopsis thaliana	dicot	Arabidopsis thaliana	dicot	yes	-7	freezing			8 h	soil
1693	Park, Sunchung. 2015	CBF2	AAD15976	1	CaMV 35S	Arabidopsis thaliana	dicot	Arabidopsis thaliana	dicot	yes	-7	freezing			24 h	soil
1694	Y. XUE.et.al. 2014	MdCBF1	DQ074478	1	CaMV 35S	Malus domestica	dicot	Arabidopsis thaliana	dicot	no	-20	severe freezing			60 min	soil		21d
1695	Tillett, Richard L. 2012	VvCBF4	DQ497624	1	CaMV 35S	Vitis vinifera	dicot	Vitis vinifera	dicot	yes	-2	freezing			24 h	soil
[truncated: 17 more columns]

## Sheet: paper
No.	Author (year)	Journal	Title
1	Zhuang, Lili.et al. 2015	Plos One	PpCBF3 from Cold-Tolerant Kentucky Bluegrass Involved in Freezing Tolerance Associated with Up-Regulation of Cold-Related Genes in Transgenic Arabidopsis thaliana
2	Wang, Linghui.et al. 2015	Molecular Biology Reports	JcCBF2 gene from Jatropha curcas improves freezing tolerance of Arabidopsis thaliana during the early stage of stress
3	Fang, Zhengwu.et al. 2015	Plant Molecular Biology Reporter	A Buckwheat (Fagopyrum esculentum) DRE-Binding Transcription Factor Gene, FeDREB1, Enhances Freezing and Drought Tolerance of Transgenic Arabidopsis
4	Byun, Mi Young.et al. 2015	Plant Science	Constitutive expression of DaCBF7, an Antarctic vascular plant Deschampsia antarctica CBF homolog, resulted in improved cold tolerance in transgenic rice plants
5	Zhou, Mingqi.et al. 2014	Plant Molecular Biology	CbCBF from Capsella bursa-pastoris enhances cold tolerance and restrains growth in Nicotiana tabacum by antagonizing with gibberellin and affecting cell cycle signaling
6	Jeknic, Zoran.et al. 2014	Plant Molecular Biology	Hv-CBF2A overexpression in barley accelerates COR gene transcript accumulation and acquisition of freezing tolerance during cold acclimation
7	Li, Zhenjun.et al. 2014	Plant Physiology And Biochemistry	Isolation and functional characterization of the ShCBF1 gene encoding a CRT/DRE-binding factor from the wild tomato species Solanum habrochaites
8	Ryu, JaeYong.et al. 2014	BMC Plant Biology	Molecular and functional characterization of cold-responsive C-repeat binding factors from Brachypodium distachyon
9	Shen, Chen.et al. 2014	Journal of Shanghai Jiaotong University - Agricultural Science	Construction of cold induction pathway multivalent vector in Capsella bursa-pastoris CBF and transformation of tobacco
10	Ke, Ya-Guang.et al. 2014	Journal Of Plant Biology	Characterization of OsDREB6 responsive to osmotic and cold stresses in rice
11	Xue, Y.et al. 2014	Biologia Plantarum	Transcription factor MdCBF1 gene increases freezing stress tolerance in transgenic Arabidopsis thaliana
12	Zhou, Jing.et al. 2013	Forest Research	Sequence Analysis and Chilling Resistance about a New CBF-like Transcription Factor Fragment from Jacaranda acutifolia
13	Liu, XiaoYing.et al. 2013	Acta Agronomica Sinica	Isolation and functional analysis of a new DREB transcription factor ( BpDREB1) from Brassica pekinensis
14	Gu, Lijiang.et al. 2013	Brazilian Archives Of Biology And Technology	Cloning of Ammopiptanthus mongolicus C-repeat-binding factor Gene and Its Cold-induced Tolerance in Transgenic Tobacco
15	Zhang, Lili.et al. 2013	Plant Biology	Ectopic Overexpression of SsCBF1, a CRT/DRE-Binding Factor from the Nightshade Plant Solanum lycopersicoides, Confers Freezing and Salt Tolerance in Transgenic Arabidopsis
16	Li, Jitao.et al. 2013	Plant Molecular Biology Reporter	Overexpression of VaCBF4, a Transcription Factor from Vitis amurensis, Improves Cold Tolerance Accompanying Increased Resistance to Drought and Salinity in Arabidopsis
17	Soltesz, Alexandra.et al. 2013	Journal Of Experimental Botany	Transgenic barley lines prove the involvement of TaCBF14 and TaCBF15 in the cold acclimation process and in frost tolerance
18	Oakenfull, Rachael J.et al. 2013	Plos One	A C-Repeat Binding Factor Transcriptional Activator (CBF/DREB1) from European Bilberry (Vaccinium myrtillus) Induces Freezing Tolerance When Expressed in Arabidopsis
19	Kovalchuk, Nataliya.et al. 2013	Plant Biotechnology Journal	Optimization of TaDREB3 gene expression in transgenic barley using cold-inducible promoters
20	Dong, Chang.et al. 2013	Acta Physiologiae Plantarum	VaCBF1 from Vitis amurensis associated with cold acclimation and cold tolerance
21	Navarro, Marie.et al. 2011	Plant Biotechnology Journal	Two EguCBF1 genes overexpressed in Eucalyptus display a different impact on stress tolerance and plant development
22	Zhang, Y. J.et al. 2011	Plant Biology	Over-expression of the Arabidopsis CBF1 gene improves resistance of tomato leaves to low temperature under low irradiance
23	Yang, Sha.et al. 2011	Journal Of Plant Physiology	Heterology expression of the sweet pepper CBF3 gene confers elevated tolerance to chilling stress in transgenic tobacco
24	Xu, Miaoyun.et al. 2011	Plant Cell Reports	ZmCBF3 overexpression improves tolerance to abiotic stress in transgenic rice (Oryza sativa) without yield penalty
25	Morran, Sarah.et al. 2011	Plant Biotechnology Journal	Improvement of stress tolerance of wheat and barley by modulation of expression of DREB/CBF factors
26	Li, Xue.et al. 2011	Plant Biotechnology Reports	Heterologous expression of the Arabidopsis DREB1A/CBF3 gene enhances drought and freezing tolerance in transgenic Lolium perenne plants
27	Guo, HuiMing.et al. 2011	Acta Agronomica Sinica	Cloning of cotton CBF gene and its cold tolerance expression in transgenic tobacco
28	Yang, Jia-Sen.et al. 2010	Journal Of Plant Physiology	Overexpression of Arabidopsis CBF1 gene in transgenic tobacco alleviates photoinhibition of PSII and PSI during chilling stress under low irradiance
29	Wang, Xuemin, Dong, Jie.et al. 2010	Plant Molecular Biology Reporter	A Novel Dehydration-Responsive Element-Binding Protein from Caragana korshinskii Is Involved in the Response to Multiple Abiotic Stresses and Enhances Stress Tolerance in Transgenic Tobacco
30	Wang, Xuemin, Chen, Xiaofang.et al. 2010	Genes & Genetic Systems	Isolation and characterization of GoDREB encoding an ERF-type protein in forage legume Galegae orientalis
31	Polashock, James J.et al. 2010	Journal Of the American Society for Horticultural Science	Functional Identification of a C-repeat Binding Factor Transcriptional Activator from Blueberry Associated with Cold Acclimation and Freezing Tolerance
32	Lee, Sun-ji.et al. 2010	Plant Physiology	DREB2C Interacts with ABF2, a bZIP Protein Regulating Abscisic Acid-Responsive Gene Expression, and Its Overexpression Affects Abscisic Acid Sensitivity
33	Zhang, Yang.et al. 2009	Bmb Reports	Expression of a rice DREB1 gene, OsDREB1D, enhances cold and high-salt tolerance in transgenic Arabidopsis
34	Tong, Zheng.et al. 2009	Plant Molecular Biology	Overexpression of two chrysanthemum DgDREB1 group genes causing delayed flowering or dwarfism in Arabidopsis
35	Jin, Wanmei.et al. 2009	Hortscience	Improved Cold-resistant Performance in Transgenic Grape (Vitis vinifera L.) Overexpressing Cold-inducible Transcription Factors AtDREB1b
36	Huang, Jin-Guang.et al. 2009	Plant Cell And Environment	GhDREB1 enhances abiotic stress tolerance, delays GA-mediated development and represses cytokinin signalling in transgenic Arabidopsis
37	Gao, Shi-Qing.et al. 2009	Plant Cell Reports	A cotton (Gossypium hirsutum) DRE-binding transcription factor gene, GhDREB, confers enhanced tolerance to drought, high salt, and freezing stresses in transgenic wheat
38	Chen, Ming.et al. 2009	Journal Of Experimental Botany	Cold-induced modulation and functional analyses of the DRE-binding transcription factor gene, GmDREB3, in soybean (Glycine max L.)
39	Takumi, Shigeo.et al. 2008	Plant Physiology And Biochemistry	Increased freezing tolerance through up-regulation of downstream genes via the wheat CBF gene in transgenic tobacco
40	Pino, Maria-Teresa.et al. 2008	Plant Cell And Environment	Ectopic AtCBF1 over-expression enhances freezing tolerance and induces cold acclimation-associated physiological modifications in potato
41	Gutha, Linga Reddy and Reddy, Arjula. 2008	Plant Molecular Biology	Rice DREB1B promoter shows distinct stress-specific responses, and the overexpression of cDNA in tobacco confers improved abiotic and biotic stress tolerance
42	Achard, Patrick.et al. 2008	Plant Cell	The cold-inducible CBF1 factor-dependent signaling pathway modulates the accumulation of the growth-repressing DELLA proteins via its effect on gibberellin metabolism
43	Zhou, Ning.et al. 2007	Plant Molecular Biology	Comparative genome organization reveals a single copy of CBF in the freezing tolerant crucifer Thlaspi arvense
44	Oh, Se-Jun.et al. 2007	Plant Biotechnology Journal	Expression of barley HvCBF4 enhances tolerance to abiotic stress in transgenic rice
45	Xiong, Yanwen and Fei, Shui-Zhang. 2006	Planta	Functional and phylogenetic analysis of a DREB/CBF-like gene in perennial ryegrass (Lolium perenne L.)
46	Wei, Shanjun.et al. 2006	Asian Journal of Plant Sciences	Transgenic tobacco plants over-expressing Arabidopsis transcriptional factor CBF1 show morphological and biochemical characteristics associated with cold tolerance
47	Ito, Y.et al. 2006	Plant And Cell Physiology	Functional analysis of rice DREB1/CBF-type transcription factors involved in cold-responsive gene expression in transgenic rice
48	Benedict, C.et al. 2006	Plant Cell And Environment	The CBF1-dependent low temperature signalling pathway, regulon and increase in freeze tolerance are conserved in Populus spp
49	Savitch, L. V.et al. 2005	Plant Cell And Environment	The effect of overexpression of two Brassica CBF/DREB1-like transcription factors on photosynthetic capacity and freezing tolerance in Brassica napus
50	Zhang, X.et al. 2004	Molecules And Cells	Freezing-sensitive tomato has a functional CBF cold response pathway, but a CBF regulon that differs from that of freezing-tolerant Arabidopsis
51	Gilmour, S. J.et al. 2004	Plant Molecular Biology	Arabidopsis transcriptional activators CBF1, CBF2, and CBF3 have matching functional activities
52	Haake, V. et al. 2002	Plant Physiology	Transcription factor CBF4 is a regulator of drought adaptation in Arabidopsis
53	Gilmour, S. J.et al. 2000	Plant Physiology	Overexpression of the Arabidopsis CBF3 transcriptional activator mimics multiple biochemical changes associated with cold acclimation
54	Dubouzet, J. G.et al. 2003	Plant Journal	OsDREB genes in rice, Oryza sativa L., encode transcription activators that function in drought-, high-salt- and cold-responsive gene expression
55	Jaglo, K. R.et al. 2001	Plant Physiology	Components of the Arabidopsis C-repeat/dehydration-responsive element binding factor cold-response pathway are conserved in Brassica napus and other plant species
56	Qiang, Liu.et al. 1998	Plant cell	Two transcription factors, DREB1 and DREB2, with an EREBP/AP2 DNA binding domain separate two cellular signal transduction pathways in drought- and low-temperature-responsive gene expression, respectively, in Arabidopsis
57	Kidokoro, Satoshi.et al. 2015	Plant Journal	Soybean DREB1/CBF-type transcription factors function in heat and drought as well as cold stress-responsive gene expression
58	Park, Sunchung.et al. 2015	Plant Journal	Regulation of the Arabidopsis CBF regulon by a complex low-temperature regulatory network
59	Tillett, Richard L.et al. 2012	Plant Biotechnology Journal	The Vitis vinifera C-repeat binding protein 4 (VvCBF4) transcriptional factor enhances freezing tolerance in wine grape
60	Zhen, Ying.et al. 2011	American Naturalist	Fitness Benefits and Costs of Cold Acclimation in Arabidopsis thaliana
61	Kasuga, M.et al. 1999	Nature Biotechnology	Improving plant drought, salt, and freezing tolerance by gene transfer of a single stress-inducible transcription factor
62	Kasuga, M.et al. 2004	Nature Biotechnology	A combination of the Arabidopsis DREB1A gene and stress-inducible rd29A promoter improved drought- and low-temperature stress tolerance in tobacco by gene transfer
63	Oh, S. J.et al. 2005	Plant Physiology	Arabidopsis CBF3/DREB1A and ABF3 in transgenic rice increased tolerance to abiotic stress without stunting growth
64	Hsieh, T. H.et al. 2002	Plant Physiology	Tomato plants ectopically expressing Arabidopsis CBF1 show enhanced resistance to water deficit stress
65	Jaglo-Ottosen, K. R. et al. 1998	Science	Arabidopsis CBF1 overexpression induces COR genes and enhances freezing tolerance
66	Hsieh, T. H.et al. 2002	Plant Physiology	Heterology expression of the Arabidopsis C-repeat/dehydration response element binding factor 1 gene confers elevated tolerance to chilling and oxidative stresses in transgenic tomato
67	Kobayashi, Fuminori.et al. 2008	Transgenic Research	Transcriptional activation of Cor/Lea genes and increase in abiotic stress tolerance through expression of a wheat DREB2 homolog in transgenic tobacco
68	Hong, Bo.et al. 2009	Plant Molecular Biology	Over-expression of AtDREB1A in chrysanthemum enhances tolerance to heat stress
69	Lee, S. C.et al. 2004	Molecules And Cells	Ectopic expression of a cold-inducible transcription factor, CBF1/DREB1b, in transgenic rice (Oryza sativa L.)
70	Sakuma, Y.et al. 2006	Plant Cell	Functional analysis of an Arabidopsis transcription factor, DREB2A, involved in drought-responsive gene expression
71	Hong, Bo.et al. 2006	Journal Of Horticultural Science & Biotechnology	Expression of the Arabidopsis DREB1A gene in transgenic chrysanthemum enhances tolerance to low temperature
72	Liu, Xue-Qin.et al. 2015	Plos One	Mulberry Transcription Factor MnDREB4A Confers Tolerance to Multiple Abiotic Stresses in Transgenic Tobacco
73	Zhou, Wei.et al. 2016	Plant Molecular Biology Reporter	ZmDBF3, a Novel Transcription Factor from Maize (Zea mays L.), Is Involved in Multiple Abiotic Stress Tolerance
74	Peng, Po-Hsin.et al. 2014	Plant And Cell Physiology	Cold Response in Phalaenopsis aphrodite and Characterization of PaCBF1 and PaICE1
75	Li, Xiaoshuang.et al. 2014	Bmc Plant Biology	EsDREB2B, a novel truncated DREB2-type transcription factor in the desert legume Eremosparton songoricum, enhances tolerance to multiple abiotic stresses in yeast and transgenic tobacco

## Sheet: search terms
To search for the keyword combination
							1864-2015		2015.9.18
	"CBF transcription factors" AND "cold* AND transgenic							160	160		"CBF transcription factors" AND "cold* AND transgenic							160	160
	"CBF transcription factors" AND "drought* AND transgenic							108	108
	"CBF transcription factors" AND "stress* AND transgenic							178	178		"CBF transcription factors" AND "stress* AND transgenic
	"DREB transcription factors" AND "cold* AND transgenic								112		"DREB transcription factors" AND "cold* AND transgenic								112
	"DREB transcription factors" AND "drought* AND transgenic								153
	"DREB transcription factors" AND "stress* AND transgenic							185	185		"DREB transcription factors" AND "stress* AND transgenic							185	185
	"CBF transcription factors" AND "cold* AND overexpression								95		"CBF transcription factors" AND "cold* AND overexpression								95
	"CBF transcription factors" AND "drought* AND overexpression								62
	"CBF transcription factors" AND "stress* AND overexpression								111		"CBF transcription factors" AND "stress* AND overexpression								111
	"DREB transcription factors" AND "cold* AND overexpression								55		"DREB transcription factors" AND "cold* AND overexpression								55
	"DREB transcription factors" AND "drought* AND overexpression								70
	"DREB transcription factors" AND "stress* AND overexpression								86		"DREB transcription factors" AND "stress* AND overexpression								86
	"CBF transcription factors" AND "cold* AND over-express								8		"CBF transcription factors" AND "cold* AND over-express								8
	"CBF transcription factors" AND "drought* AND over-express								8
	"CBF transcription factors" AND "stress* AND over-express								13		"CBF transcription factors" AND "stress* AND over-express								13
	"DREB transcription factors" AND "cold* AND over-express								8		"DREB transcription factors" AND "cold* AND over-express								8
	"DREB transcription factors" AND "drought* AND over-express								15
	"DREB transcription factors" AND "stress* AND over-express								16		"DREB transcription factors" AND "stress* AND over-express								16
	"CBF" AND "cold* AND transgenic								203		"CBF" AND "cold* AND transgenic								203
	"CBF" AND "drought* AND transgenic								125
	"CBF" AND "stress* AND transgenic								229		"CBF" AND "stress* AND transgenic								229
	"DREB " AND "cold* AND transgenic								118		"DREB " AND "cold* AND transgenic								118
	"DREB " AND "drought* AND transgenic								171
	"DREB " AND "stress* AND transgenic								205		"DREB " AND "stress* AND transgenic								205
	"CBF " AND "cold* AND overexpression								123		"CBF " AND "cold* AND overexpression								123
	"CBF " AND "drought* AND overexpression								74
	"CBF " AND "stress* AND overexpression								140		"CBF " AND "stress* AND overexpression								140
	"DREB " AND "cold* AND overexpression								59		"DREB " AND "cold* AND overexpression								59
	"DREB " AND "drought* AND overexpression								73
	"DREB " AND "stress* AND overexpression								91		"DREB " AND "stress* AND overexpression								91
	"CBF " AND "cold* AND over-express								11		"CBF " AND "cold* AND over-express								11
	"CBF " AND "drought* AND over-express								9
	"CBF " AND "stress* AND over-express								17		"CBF " AND "stress* AND over-express								17
	"DREB " AND "cold* AND over-express								8		"DREB " AND "cold* AND over-express								8
	"DREB " AND "drought* AND over-express								15
	"DREB " AND "stress* AND over-express								17		"DREB " AND "stress* AND over-express								17
									3131										2070
								自动查重	470
									450
							1864-2015		2015.9.25
	"DBP transcription factors" AND "cold* AND transgenic								1
	"DBP transcription factors" AND "drought* AND transgenic								2
	"DBP transcription factors" AND "stress* AND transgenic								3
	"DBP transcription factors" AND "cold* AND overexpression								0
	"DBP transcription factors" AND "drought* AND overexpression								1
	"DBP transcription factors" AND "stress* AND overexpression								2
	"DBP transcription factors" AND "cold* AND over-express								0
	"DBP transcription factors" AND "drought* AND over-express								0
	"DBP transcription factors" AND "stress* AND over-express								0
	"DBP " AND "cold* AND transgenic								1
	"DBP " AND "drought* AND transgenic								2
	"DBP " AND "stress* AND transgenic								6
	"DBP " AND "cold* AND overexpression								0
	"DBP " AND "drought* AND overexpression								1
	"DBP " AND "stress* AND overexpression								5
	"DBP " AND "cold* AND over-express								0
	"DBP " AND "drought* AND over-express								0
	"DBP " AND "stress* AND over-express								0
									24
	"TINY " AND "cold* AND transgenic								0
	"TINY " AND "drought* AND transgenic								0
	"TINY " AND "stress* AND transgenic								4
	"TINY " AND "cold* AND overexpression								1
	"TINY" AND "drought* AND overexpression								1
	"TINY " AND "stress* AND overexpression								4
	"TINY " AND "cold* AND over-express								0
	"TINY " AND "drought* AND over-express								0
	"TINY" AND "stress* AND over-express								3
									13
	"DDF " AND "cold* AND transgenic								0
	"DDF " AND "drought* AND transgenic								0
	"DDF " AND "stress* AND transgenic								0
	"DDF " AND "cold* AND overexpression								0
	"DDF" AND "drought* AND overexpression								0
	"DDF " AND "stress* AND overexpression								0
	"DDF " AND "cold* AND over-express								0
	"DDF " AND "drought* AND over-express								0
	"DDF" AND "stress* AND over-express								0
								2016.3.25
	"DBF " AND "cold* AND transgenic								1
	"DBF " AND "drought* AND transgenic								2
	"DBF " AND "stress* AND transgenic								2
	"DBF " AND "cold* AND overexpression								1
	"DBF" AND "drought* AND overexpression								2
	"DBF " AND "stress* AND overexpression								2
	"DBF " AND "cold* AND over-express								1
	"DBF " AND "drought* AND over-express								1
	"DBF" AND "stress* AND over-express								1
									13

## Sheet: database
Database
CABI	Centre Agriculture Bioscience International
LISTA	Library, Information Science & Technology Abstracts
BCI	BIOSIS Citation IndexSM
DCI	Data Citation IndexSM
WOS	Web of ScienceTM
FSTA	Food Science and Technology Abstracts database
DIIDW	ISI Derwent Innovations Index
PubMed
MEDLINE
Current Contents Connect
Zoological Record®
KCI-Korean Journal Database

## Sheet: moderator level
Modeartor	Levels
Treatment media	soild	soil	liquid
Stress severity	heat	normal	low	chilling	freezing	severe freezing
Duration of exposure to temperature stress	0h	(0h,6h]	(6h,12h]	(12h,24h]	(24h,48h]	(2d,4d]	(4d,8d]	>8d
Stress type	other	A	B	C	D
Receptor type	dicot	monocot
Receptor genus	other	A	B	C	D
Donor type	dicot	monocot
Donor genus	other	A	B	C	D
Donor and receptor genus same	yes	no
data of every levels should more than 3 studies and from more than 1 paper
data of every levels should more than 3 studies and from more than 1 paper, "A", "B", "C" and "D" mean the data of this level more than 3 studies

## Sheet: figure2-9 change percentage 
Figure 2						Figure 3						Figure 4						Figure 5						Figure 6						Figure 7						Figure 8						Figure 9						Figure 10
Plant height			Point estimate	change		Proline			Point estimate	change		Proline			Point estimate	change		Electrolyte leakage			Point estimate	change		MDA content			Point estimate	change		Fv/Fm			Point estimate	change		Activity of SOD			Point estimate	change		Soluble sugar content			Point estimate	change		Survival test
Donator spp	Arabidopsis thaliana		-0.593	-0.447333		Donator spp	Arabidopsis thaliana		0.629	0.875734		Donator spp	Arabidopsis thaliana		0.122	0.129754		Donator spp	Arabidopsis thaliana		-0.543	-0.418997		Donator spp	Arabidopsis thaliana		-0.351	-0.296016		Donator spp	Arabidopsis thaliana		0.75	1.117		Donator spp	Arabidopsis thaliana		0.496	0.64214		Donator spp	Arabidopsis thaliana		0.619	0.85707		Donator spp	Arabidopsis thaliana
	other		-0.226	-0.202282			Gossypium		2.73	14.3329			Gossypium		1.111	2.03739			Gossypium		-0.712	-0.509338			other		-0.432	-0.350791			other		0.213	0.237385			other		0.547	0.728061			other		0.526	0.69215			Gossypium. hirsutum
Donator type	dicot		-0.469	-0.374372			Oryza sativa		0.204	0.226298			other		0.636	0.88891			Vitis vinifera		-0.061	-0.0591768		Receptor spp	Arabidopsis thaliana		-0.693	-0.499926		Donator type	dicot		0.744	1.10434		Receptor spp	chrysanthemum		0.496	0.64214		Receptor spp	Arabidopsis thaliana		0.893	1.44245			Hordeum vulgare
	monocot		-0.05	-0.0487706			other		0.576	0.778909		Donator type	dicot		0.278	0.320486			other		-0.394	-0.325646			Nicotiana tabacum		-0.379	-0.315454			monocot		0.268	0.307347			Nicotiana tabacum		0.574	0.775354			Nicotiana tabacum		0.475	0.608014			Oryza sativa
Receptor spp	Arabidopsis thaliana		-0.379	-0.315454		Donator type	dicot		0.386	0.471085			monocot		1.55	3.71147		Donator type	dicot		-0.427	-0.347536			other		-0.462	-0.369978		Receptor spp	Arabidopsis thaliana		0.217	0.242344			other		0.467	0.595201		Promoters	CaMV 35s		0.54	0.716007			Triticum aestivum
	Nicotiana tabacum		-1.053	-0.65111			monocot		1.411	3.10005		Receptor spp	Arabidopsis thaliana		0.553	0.738461			monocot		-0.561	-0.429362		Stress severity	low		-0.379	-0.315454			Nicotiana tabacum		0.335	0.39794		Stress severity	chilling		0.506	0.658643			other		0.546	0.726334			other
	other		-0.207	-0.18698		Receptor spp	Arabidopsis thaliana		0.965	1.62479			Nicotiana tabacum		0.472	0.603197		Receptor spp	Arabidopsis thaliana		-0.198	-0.17963			chilling		-0.408	-0.335021			Oryza sativa		0.156	0.168826			other		0.467	0.595201								Donator type	dicot
Whether receptor is same with the gene donator	no		-0.378	-0.314769			Nicotiana tabacum		0.394	0.482901			other		0.235	0.264909			Brassica napus		-0.504	-0.395891			freezing		-0.752	-0.528577			other		0.971	1.64058		Stress time	(6h,12h]		-0.154	-0.142728									monocot
	yes		-0.469	-0.374372			Oryza sativa		0.624	0.866379		Receptor type	dicot		0.281	0.324454			chrysanthemum		-0.565	-0.43164			heat		-0.397	-0.327666		Receptor type	dicot		0.743	1.10223			(12h,24h]		0.076	0.0789626								Receptor spp	Arabidopsis thaliana
Promoters	CaMV 35s		-0.478	-0.379978			other		0.838	1.31174			monocot		1.766	4.84742			Nicotiana tabacum		-0.525	-0.408445		Stress time	(12h,24h]		-0.346	-0.292488			monocot		0.156	0.168826			(24h,48h]		0.467	0.595201									Hordeum vulgare
	rd29A		-0.237	-0.211009		Receptor type	dicot		0.329	0.389578		Whether receptor is same with the gene donator	No		0.275	0.316531			Oryza sativa		-0.759	-0.531866			(24h,48h]		-0.429	-0.34884		Stress severity	chilling		0.722	1.05855			(2d,4d]		0.817	1.2637									Nicotiana tabacum
	other		-0.15	-0.139292			monocot		1.572	3.81627			yes		1.53	3.61818			Vitis vinifera		-0.117	-0.110415			(2d,4d]		-0.321	-0.274577			other		0.204	0.226298			other		0.805	1.2367									Oryza sativa
						Whether receptor is same with the gene donator	No		0.296	0.34447		Stress severity	chilling		0.341	0.406353			other		-1.457	-0.767066			(4d,8d]		-0.401	-0.33035		Stress time	(0h,6h]		0.22	0.246077		Promoters	CaMV 35s		0.402	0.494811									other
							yes		1.741	4.70304			freezing		0.483	0.62093		Receptor type	dicot		-0.41	-0.33635			other		-0.482	-0.382453			(6h,12h]		0.229	0.257342			rd 29 a		0.541	0.717724								Receptor type	dicot
						Promoters	CaMV 35s		0.746	1.10855			other		0.459	0.582491			monocot		-0.77	-0.536987		Promoters	CaMV 35s		-0.389	-0.322266			(12h,24h]		0.28	0.32313															monocot
							other		0.985	1.67781		Stress time	(0h,6h]		0.519	0.680346		Whether receptor is same with the gene donator	No		-0.656	-0.481077			Ubi		-0.695	-0.500926			(2d,4d]		0.706	1.02587														Whether receptor is same with the gene donator	No
													(6h,12h]		-0.167	-0.1538			yes		-0.233	-0.207846									(4d,8d]		1.161	2.19312															yes
													(12h,24h]		0.621	0.860788		Stress severity	heat		-0.123	-0.115736									other		0.618	0.855214														Stress severity	heat
													(24h,48h]		-0.06	-0.0582355			chilling		-0.693	-0.499926								Promoters	CaMV 35s		0.76	1.13828															chilling
													(2d,4d]		0.148	0.159513			freezing		-0.294	-0.254724									Ubi		0.141	0.151425															freezing
													(4d,8d]		0.579	0.784253			severe freezing		-0.548	-0.421895																											severe freezing
													>8d		0.444	0.55893		Stress time	(0h,6h]		-0.609	-0.456106																										Stress time	(0h,6h]
												Promoters	CaMV 35s		0.444	0.55893			(6h,12h]		-0.226	-0.202282																											(6h,12h]
													other		0.108	0.114048			(12h,24h]		-0.568	-0.433342																											(12h,24h]
																			(24h,48h]		-0.578	-0.438981																											(24h,48h]
																			(2d,4d]		-1.252	-0.714068																											(2d,4d]
																			(4d,8d]		-0.438	-0.354674																											(4d,8d]
																			>8d		0.156	0.168826																										Promoters	CaMV 35s
																																																	rd29A
																																																	Ubi
																																																	other
																																																acclimated or not	no
																																																	yes

## Sheet: publication bias
Judge the impact of bias on the risk ratio and classify the results into one of three categories (a) the effect of bias may be not important, (b) the effect of bias exists but does not affect the main conclusions, and (c) the effect of bias exists and might change major finding
Electrolyte leakage (leaf)
	Funnel plot	symmetric
	Begg and Mazumdar rank correlation	Kendall's S statistic [P-Q]=-2287	Tau=-0.03621	z-value for tau=1.01930	P-value=[0.15403,0.30806]
	Egger's regression intercrept	Intercept=0.10890	df=354	t-value=0.79723	P-value=[0.21292,0.42585]
	Duval and Tweedie's trim and fill	studies trimmed=50	adjusted point estimate=-0.58486	point estimate observeed=-0.53385	b
Survival
	Funnel plot	symmetric
	Begg and Mazumdar rank correlation	Kendall's S statistic [P-Q]=591	Tau=-0.16573	z-value for tau=2.23934	P-value=[0.01257,0.02513]
	Egger's regression intercrept	Intercept=-0.79043	df=83	t-value=1.16416	P-value=[0.12385,0.24770]
	Duval and Tweedie's trim and fill	studies trimmed=22	adjusted point estimate=1.70043	point estimate observeed=1.45030	b
Proline
	Funnel plot	symmetric
	Begg and Mazumdar rank correlation	Kendall's S statistic [P-Q]=754	Tau=0.37401	z-value for tau=4.36839	P-value=[0.00001,0.00001]
	Egger's regression intercrept	Intercept=0.73540	df=62	t-value=2.53892	P-value=[0.00682,0.01364]
	Duval and Tweedie's trim and fill	studies trimmed=17	adjusted point estimate=0.21631	point estimateobserveed=0.41635	b
Photochemical efficiency (Fv/Fm)
	Funnel plot	symmetric
	Begg and Mazumdar rank correlation	Kendall's S statistic [P-Q]=-156	Tau=-0.15758	z-value for tau=1.52604	P-value=[0.06350,0.12945]
	Egger's regression intercrept	Intercept=-0.90028	df=43	t-value=2.30759	P-value=[0.01295,0.02590]
	Duval and Tweedie's trim and fill	studies trimmed=11	adjusted point estimate=0.58974	point estimate observeed=0.51857	b
Activity of SOD
	Funnel plot	symmetric
	Begg and Mazumdar rank correlation	Kendall's S statistic [P-Q]=2	Tau=0.00493	z-value for tau=0.0.752	P-value=[0.48504,0.97007]
	Egger's regression intercrept	Intercept=0.03964	df=27	t-value=0.05403	P-value=[0.47865,0.95731]
	Duval and Tweedie's trim and fill	studies trimmed=9	adjusted point estimate=0.20197	point estimate observeed=0.44905	b
Soluble sugar content
	Funnel plot	symmetric
	Begg and Mazumdar rank correlation	Kendall's S statistic [P-Q]=19	Tau=0.1	z-value for tau=0.61644	P-value=[0.26880,0.53760]
	Egger's regression intercrept	Intercept=0.10464	df=18	t-value=0.64634	P-value=[0.26311,0.52621]
	Duval and Tweedie's trim and fill	studies trimmed=2	adjusted point estimate=0.46116	point estimate observeed=0.48634	b
MDA
	Funnel plot	symmetric
	Begg and Mazumdar rank correlation	Kendall's S statistic [P-Q]=25	Tau=0.05376	z-value for tau=0.42491	P-value=[0.33545,0.67090]
	Egger's regression intercrept	Intercept=-0.14369	df=29	t-value=0.86995	P-value=[0.19574,0.39147]
	Duval and Tweedie's trim and fill	studies trimmed=2	adjusted point estimate=-0.26571	point estimate observeed=-0.28827	b
Plant height
	Funnel plot	symmetric
	Begg and Mazumdar rank correlation	Kendall's S statistic [P-Q]=-11	Tau=-0.02222	z-value for tau=0.17838	P-value=[0.42921,0.85842]
	Egger's regression intercrept	Intercept=-0.32562	df=30	t-value=0.85174	P-value=[0.20055,0.40111]
	Duval and Tweedie's trim and fill	studies trimmed=0	adjusted point estimate=-0.35477	point estimate observeed=-0.35477	a
